# Supplementary material for: Publics’ knowledge of, attitude to and motivation towards health-related genomics: a scoping review
Source: Eur J Hum Genet. 2024 Feb 6;32(7):747–58. doi: 10.1038/s41431-024-01547-5 (PMC11220043; doi:10.1038/s41431-024-01547-5)
Supplement: Supplementary file 2 — Supplementary Material 2 [file 41431_2024_1547_MOESM2_ESM.xlsx]

## Sheet: N=92
Pearce, A., Mitchell, L., Best, S., Young, M. A. & Terrill, B. (2023) Publics’ knowledge of, attitude to and motivation towards health-related genomics: A scoping review. Supplementary Material: Data extraction
Article	Method/s	Concept measurement (if applicable)	Sample Country/ies	Recruitment characteristics	Socialisation Scale Group	N	Concepts	Context	Summary of key findings	Publication or extracted keywords
Abdul Rahim HF, Ismail SI, Hassan A, Fadl T, Khaled SM, Shockley B, Nasrallah C, Qutteina Y, Elmaghraby E, Yasin H, Darwish D, Fakhro KA, Badji R, Al-Muftah W, Afifi N, Althani A. Willingness to participate in genome testing: a survey of public attitudes from Qatar. J Hum Genet. 2020 Dec;65(12):1067-1073. doi: 10.1038/s10038-020-0806-y. Epub 2020 Jul 28. PMID: 32724056; PMCID: PMC7605429.	Cross-sectional. Survey.	Awareness of testing, sources of information, basic literacy, past experience with GT, family history of disease, willingness to participate, facilitators and barriers. Novel technical knowledge scale measured ethnic origins, relatedness and heredity, sex-determination, genetic contribution, disease progression and environmental contribution.	Qatar	Representative sample: mobile phone list-based dialing technique.	1	837	Motivation Knowledge	Clinical research	Motivation: Gain information about their health (43%; prevent/manage conditions (26%); contribute to scientific research (16%). Barriers: not enough time (40%) or information/understanding the project (15%); privacy (9%), interfering with God (%%); fear of knowing the future (4%). Knowledge: 56% were able to answer 5 out of 8 novel genetics-related questions correctly (high technical literacy).	Genetics research; Patient education; Public health
Akinyemi RO, Sarfo FS, Akinyemi J, Singh A, Onoja Akpa M, Akpalu A, Owolabi L, Adeoye AM, Obiako R, Wahab K, Sanya E, Komolafe M, Ogbole G, Fawale M, Adebayo P, Osaigbovo G, Sunmonu T, Olowoyo P, Chukwuonye I, Obiabo Y, Adeniji O, Fakunle G, Melikam E, Saulson R, Yaria J, Uwanruochi K, Ibinaiye P, Amusa GA, Yahaya IS, Dambatta AH, Faniyan M, Olowoniyi P, Bock-Oruma A, Joseph OC, Oguntade A, Kolo …	Cross-sectional. Survey.	Attitude: 1 item ‘the outcome of genetic test will help scientists to better understand a disease like stroke’. 5-point Likert scale. Knowledge items assessed heritability of physical traits (e.g., height, complexion); heritability of disorders and illnesses (e.g., stroke, hypertension, cancer, HIV/AIDS, liver cirrhosis).	Ghana; Nigeria	Convenience sample: SIREN study. Eligibility included first clinical stroke within 8 days of current symptom onset or ‘last seen without deficit’ within 10 days of symptom onset. Controls (stroke-free) were sourced from hospital sites.	1	4, 632	Attitude Knowledge	Clinical	Controls n = 2, 603; Stroke patients n = 2, 029 Attitude: 90% agreed that the outcome of GT will help scientists understand a disease like stroke (87% of stroke patients and 92% of controls). Knowledge: Awareness of stroke as heritable disorder: 49% of stroke patients and 57% of controls; stroke patients were less knowledgeable on stroke heritability. Post-secondary education and family history o…	African; chronic disease; genetic disorders; stroke
Almomani BA, Al-Keilani MS, Al-Sawalha NA. Knowledge and views about genetics: a public-based cross-sectional study. Eur J Hum Genet. 2020 Apr;28(4):417-423. doi: 10.1038/s41431-019-0532-0. Epub 2019 Oct 28. PMID: 31659251; PMCID: PMC7080802.	Cross-sectional. Survey.	Attitude: 6 items Y/N (e.g., willingness to donate, enthusiasm for premarital and neonatal screening); 7 items Very non-concerned-Very concerned (e.g., impact on healthcare system, cost, stigmatization, insurance/employment impacts). Knowledge: 8 items T/F about technical concepts (e.g., relationship between genetics and disease, consanguinity and genetic disease)	Jordan	Convenience sample: public places such as malls, community pharmacies and blood banks.	1	5, 000	Attitude Knowledge	Clinical	Attitude: Most would use their data in medical research; inform family of results; supported neonatal screening and premarital tests. Concerns: increasing the complexity of healthcare (57%), cost as a barrier to implementation (49%), stigmatization (28%), insurance and employment impacts (one-third). Knowledge: 83% correctly answered that there was a relationship between consanguinity and genetic…	Behavioural genetics; Public Health Genetics; cardiovascular disease or diabetes
Amorim M, Silva S, Machado H, Teles EL, Baptista MJ, Maia T, Nwebonyi N, de Freitas C. Benefits and Risks of Sharing Genomic Data for Research: Comparing the Views of Rare Disease Patients, Informal Carers and Healthcare Professionals. Int J Environ Res Public Health. 2022 Jul 19;19(14):8788. doi: 10.3390/ijerph19148788. PMID: 35886636; PMCID: PMC9319916.	Cross-sectional. Survey.	Benefits & risks associated with data sharing for research. Forced choice 2 responses from list.	Portugal	Convenience sample: rare disease patients & family	1	651	Attitude	Research	The main benefits included: finding a cure (84% patients, 87% carers); new therapies (39%, 48%); personalised treatments (43%, 37%); control disease dissemination (32%, 25%). Risks included security & access concerns (73%, 60%); extracting data that exceeds the research objectives (50%, 61%); discrimination (34%, 40%); and privacy concerns (41%, 33%).	rare diseases; data sharing; genomics research; risks; data governance
Amr A, Hinderer M, Griebel L, Deuber D, Egger C, Sedaghat-Hamedani F, Kayvanpour E, Huhn D, Haas J, Frese K, Schweig M, Marnau N, Krämer A, Durand C, Battke F, Prokosch HU, Backes M, Keller A, Schröder D, Katus HA, Frey N, Meder B. Controlling my genome with my smartphone: first clinical experiences of the PROMISE system. Clin Res Cardiol. 2022 Jun;111(6):638-650. doi: 10.1007/s00392-021-01942-8.…	Pre-post. Mixed methods.	Survey	Germany	Convenience sample: cardiac patients	2	19	Attitude	Research	Attitude: At baseline most saw benefit in GT to positively impact on healthcare & research (89%); useful (79%); sensitive data (79%) that should be stored securely (74%).	Digital health; WGS; Genetic data transfer; Data security; Privacy; Big data democratization; Precision Medicine
Anderson JA, Meyn MS, Shuman C, Zlotnik Shaul R, Mantella LE, Szego MJ, Bowdin S, Monfared N, Hayeems RZ. Parents perspectives on whole genome sequencing for their children: qualified enthusiasm? J Med Ethics. 2017 Aug;43(8):535-539. doi: 10.1136/medethics-2016-103564. Epub 2016 Nov 25. PMID: 27888232.	Cross-sectional. Interview.	Understanding of the primary goals and secondary effects of WGS; information needs; motivations and expectations; reasons for choices re: SVs. Interpretive descriptive analysis.	Canada	Convenience sample: population of patients and their parents referred to the Genome Clinic for conventional clinical genetic tests for initial or supplementary diagnosis. All Genome Clinic participants pursued WGS and one conventional test.	2	23	Attitude Motivation	Clinical	Attitude/motivation: Positive views of primary variants; participants were supportive of WGS as a novel diagnostic test (83%); improve treatment (52%); information for family planning (52%); advance science/practice (43%); Mixed views of secondary variants: 70% were ambivalent. Positive sentiment towards: enabling prevention of/preparation for unanticipated health vulnerabilities (74%), knowledge…	WGS, children; parents; return of adult onset secondary variants
Asadollahi, H., Vakili, M., & Asadollahi, R. (2020). Applying Rogers’ framework to evaluate public awareness and knowledge of medical genetics in a developing country. Journal of community genetics, 11(3), 367–375. https://doi.org/10.1007/s12687-020-00455-7	Cross-sectional. Survey.	34 items Y/N based on Rogers’ knowledge framework and 5 open-ended items assessing: self-reported estimate of knowledge of medical genetics; 10 items awareness knowledge; 12 items how-to knowledge; 12 items principles knowledge. Categories of questions included: concepts and definitions, genetic counselling, genetic and hereditary disorders, and GT.	Iran	Convenience sample: visitors to outpatient healthcare centers in Yazd, a city located in central Iran.	1	280	Knowledge	Clinical Research	Around 55% self-reported estimate of knowledge was low: 28.2% rated “to some extent” or “a lot.”; 15.3% unsure. Median knowledge scores: awareness 6/10 (fair); how-to 7/14 (fair); principles 3.5/14 (poor). Awareness: 2/3 were aware of genetics, genetic counselling and genetic and hereditary disorders. 4/5 aware of congenital genetic disorders following consanguineous marriage. 1/3 had heard about…	Medical genetics; public knowledge; public awareness; Rogers' framework
Bartley N, Best M, Jacobs C, et al. Cancer patients' views and understanding of genome sequencing: a qualitative study. J Med Genet. 2020;57(10):671-676. doi:10.1136/jmedgenet-2019-106410.	Cross-sectional. Interview.	Knowledge of and previous experience with GS, perceived benefits and drawbacks of GS and motivation for undertaking GS.	Australia	Convenience sample: existing Australia-wide study of adults with a cancer.	2	19	Attitude Knowledge Motivation	Clinical	Knowledge: 85% did not fully understand or were uncertain about what GS is and the types of information that GS provides. The participants who felt confident with the information worked in a medical and/or science field. Motivation: Opportunity to have GS for no financial cost. Motivation/attitude: contribute to science; future diagnosis/treatment; information for family; control over/prepare for…	cancer; genome sequencing; informed decision-making; patient understanding/expectations
Bearth A, Siegrist M. Psychological factors that determine people's willingness-to-share genetic data for research. Clin Genet. 2020 Mar;97(3):483-491. doi: 10.1111/cge.13686. Epub 2019 Dec 19. PMID: 31833061.	Cross-sectional. Survey.	7 items T/F measuring technical knowledge (uniqueness, genetic carriers, heredity, pharmacogenomics), institutional knowledge (insurance laws, DTC regulation), and methodological knowledge (anonymizing of data).	Switzerland	Quota sampling.	1	416	Knowledge	Clinical	>80% correctly answered questions about heredity; ~50% understood that genetic data could not be completely anonymized by removing personal details; just over half understood that health insurance companies were not allowed to require genetic tests; <25% knew that DTC testing companies could share data; overall, knowledge was low M = 2.42 (SD = 1.08, range: 0-4) for knowledge about the use of gen…	risk perception; privacy; data sharing; genetic literacy; trust
Bijlsma RM, Wessels H, Wouters RHP, May AM, Ausems MGEM, Voest EE, Bredenoord AL. Cancer patients' intentions towards receiving unsolicited genetic information obtained using next-generation sequencing. Fam Cancer. 2018 Apr;17(2):309-316. doi: 10.1007/s10689-017-0033-7. PMID: 28852913; PMCID: PMC5893692.	Cross-sectional. Interview.	Preferences, attitudes, norms and intentions, plus reasons for not/wanting results returned.	Netherlands	Convenience sample: patients with cancer recruited through oncologists. Patients were NGS-experienced and NGS-inexperienced.	1 2	24	Attitude Motivation	Clinical	NGS inexperienced n = 16; NGS experienced n = 8. Attitude: Post information about types of findings, most only wanted to receive a subset. Motivation: NGS experience - advance science and contribute to lower costs; both- own interest, potential to make lifestyle changes and prepare for the future. Reasons for declining results: inability to cope; burden; did not want to upset family; stress; insu…	Ethics; genetics; incidental finding; unsolicited finding; next-generation; cancer patients; needs and preferences; theory of planned behaviour
Bijlsma RM, Wouters RHP, Wessels H, May AM, Ausems MGEM, Voest EE, Bredenoord AL. Managing unsolicited findings in genomics: A qualitative interview study with cancer patients. Psychooncology. 2018 Apr;27(4):1327-1333. doi: 10.1002/pon.4676. Epub 2018 Mar 24. PMID: 29471587.	Cross-sectional. Interview.	Intentions, needs, and preferences towards receiving unsolicited genetic information obtained by NGS; associations with genetics.	Netherlands	Convenience sample: patients with curable-stage and advanced stage cancer.	1 2	24	Motivation Knowledge	Clinical Research	Motivation: Contribute to medical research/treatment; targeted treatment; economic benefit for health system; a few noted own interest in wanting to receive SF to inform behaviour/lifestyle, prepare for future, access early screening or preventative surgeries; raise awareness in family. Barriers: concern for own or family's ability to cope; insurance implications; privacy; better to not know - ig…	cancer; DNA sequencing; personalised cancer treatment; risk information; unsolicited findings
Bowman FL, Molster CM, Lister KJ, Bauskis AT, Garton-Smith J, Vickery AW, Watts GF, Martin AC. Identifying Perceptions and Preferences of the General Public Concerning Universal Screening of Children for Familial Hypercholesterolaemia. Public Health Genomics. 2019;22(1-2):25-35. doi: 10.1159/000501463. Epub 2019 Jul 22. PMID: 31330524; PMCID: PMC6878743.	Cross-sectional. Deliberative workshop	Information provided prior to discussion about the benefits and harms of FH screening.	Australia	Random sample: selected from an electronic version of the 2013 Western Australian telephone directory.	1	17	Attitude	Clinical	Saw benefit in earlier detection, treatment and potential behavioural changes for self, family and community; reassurance; inform reproductive choices; economic benefit to the health system. Concerns: family conflict; high cost involved in establishing and maintaining screening as part of the health system. Overall, participants agreed that the benefits outweigh the harms.	Familial hypercholesterolemia; Universal screening ; acceptability
Burns C, Yeates L, Spinks C, Semsarian C, Ingles J. Attitudes, knowledge and consequences of uncertain genetic findings in hypertrophic cardiomyopathy. Eur J Hum Genet. 2017 Jun;25(7):809-815. doi: 10.1038/ejhg.2017.66. Epub 2017 May 3. PMID: 28594412; PMCID: PMC5520078.	Cross-sectional. Interview.	Patient experiences, knowledge and recall of genetic information and attitudes, preferences and psychosocial consequences of an uncertain genetic result.	Australia	Convenience sample: recruited from a HCM clinic in Sydney.	2	19	Attitude Knowledge	Clinical	Attitude: Perception value of GT varied based on result: uninformative result - saw altruistic value, personal and familial implications; informative results - saw value for future generation, tangible benefits. A number thought the test would provide an answer and clarify their diagnosis: a positive result was seen as a confirmation of clinical diagnosis and familial inheritance. Knowledge: suff…	Genetics research; Cardiac hypertrophy
Buseh AG, Stevens PE, Millon-Underwood S, Kelber ST, Townsend L. Embracing an "African Ethos" to facilitate African immigrants participation in medical genetics and genomics research. Nurs Outlook. 2017 Jan-Feb;65(1):9-17. doi: 10.1016/j.outlook.2016.08.001. Epub 2016 Aug 31. PMID: 27687163.	Cross-sectional. Interview	Reactions, attitudes, and expectations of individual community members re: potentially controversial issues surrounding genetic and genomics; motivations and barriers.	USA	Convenience sample: African immigrants in midwestern USA; community organisations (flyers), word of mouth.	1	34	Knowledge Motivation	Research	Knowledge: Demonstrated cultural, methodological and institutional knowledge; cultural beliefs that may conflict with technical genetic explanations of disease; potential discrimination from data breaches; distrust; private nature of family health history. Motivation: community needs-based project that would improve health outcomes. Barriers: spiritual beliefs; lack of information about research …	Genetics and genomics; Health disparities
Chapman R, Likhanov M, Selita F, Zakharov I, Smith-Woolley E, Kovas Y. New literacy challenge for the twenty-first century: genetic knowledge is poor even among well educated. J Community Genet. 2019 Jan;10(1):73-84. doi: 10.1007/s12687-018-0363-7. Epub 2018 Mar 28. PMID: 29589204; PMCID: PMC6325037.	Cross-sectional. Survey.	18 items (multiple choice) developed by experts in the fields of genetics, psychology, law, ethics and education to assess a basic, functional, level of genetic literacy. GK score assigned by summing all correct answers; rating of heritability of traits (e.g., height, IQ, depression, motivation) from 0-100.	Russia, UK, Ukraine and USA	Convenience sample: via social media, Reddit AMA, UK school circular, University of London.	1	9, 964	Knowledge	Clinical	n = 5, 405 participants English version; n = 4 559 for the Russian version. Mean GK score = 11.8 (SD = 3.13, range 2-18, 65.5% correct); 1% got all questions correct; 3% scored at/below chance level of 5 correct answers; gaps in knowledge included number of genes in DNA (<50%), degree of genetic relatedness between family members;~30% considered complex conditions, such as autism and schizophreni…	Genetic testing
Chavez-Yenter D, Vagher J, Clayton MF, Rindler M, Shukovich M, Kaphingst KA. "Being proactive, not reactive": exploring perceptions of genetic testing among White, Latinx, and Pacific Islander Populations. J Community Genet. 2021 Oct;12(4):617-630. doi: 10.1007/s12687-021-00542-3. Epub 2021 Aug 20. PMID: 34415555; PMCID: PMC8554939.	Cross-sectional. Mixed methods (Interview; Focus Group).	Interest in receiving information about future disease risk (e.g., cancer) and reasons why; reasons for undertaking NBS or not.	USA	Convenience sample: flyers at Universities, community centers, social organisations and word of mouth.	1	60	Attitude Knowledge	Clinical	Attitude: Some saw genetic information as empowering: used for prevention and preparation; information for family; others saw information as stressful: cause negative affect. A few were ambivalent. Some wanted actionable results, but noted that adult-onset would be too stressful. Knowledge: General understanding of impact of family history of a condition; genetic information seen as meaningful fo…	Genetic testing; Cancer; Prenatal screening; Newborn screening; Genetic counseling
Chin JJ, Tham HW. Knowledge, Awareness, and Perception of Genetic Testing for Hereditary Disorders Among Malaysians in Klang Valley. Front Genet. 2020 Dec 3;11:512582. doi: 10.3389/fgene.2020.512582. PMID: 33343613; PMCID: PMC7744680.	Cross-sectional. Survey.	42 items adapted from Henneman et al., 2013; Chokoshvili et al., 2017; Sim and Ting, 2018, with 4 sections: demographics (8 items); GT (10 items, Y/N/Maybe); awareness of GT (11 items, SA-SD); perception of GT (13 items, SA-SD).	Malaysia	Convenience sample: public places such as markets, transport hubs, eateries.	1	450	Knowledge	Clinical	80% of respondents had heard of GT; 71% knew genetic testing could be used to diagnose hereditary conditions; 57% were unsure of usefulness of testing to reduce genetic disease; 58% were not aware that testing could be used for cancers; 83% have 'adequate knowledge' of GT (scoring over 67%).	Genetic testing; hereditary disorders
Chokoshvili D, Belmans C, Poncelet R, Sanders S, Vaes D, Vears D, Janssens S, Huys I, Borry P. Public Views on Genetics and Genetic Testing: A Survey of the General Public in Belgium. Genet Test Mol Biomarkers. 2017 Mar;21(3):195-201. doi: 10.1089/gtmb.2016.0418. PMID: 28306397; PMCID: PMC5488261.	Cross-sectional. Survey.	Attitude to GT: 7 items (curiosity, risk information, prenatal and neonatal testing, privacy, social acceptability of disability); Attitude to carrier screening: 7 items (acceptability, choice, responsibility, anxiety, medical interference, stigmatization). 5-point Likert scale.	Belgium	Convenience sample: annual cartoon festival.	1	1, 202	Attitude	Clinical	Attitude to GT: Most were curious about disease predisposition; 50% only wanted information on treatable/preventable disorders; most would consider prenatal testing, 26% for adult-onset conditions; some were concerned tests would 'fall in to the wrong hands and 46% were worried that testing would lead to lower acceptance of people with disabilities. Attitude to CS: Most agreed it should be offere…	Genetic testing; disease predisposition; reproductive purposes
Cléophat JE, Dorval M, El Haffaf Z, Chiquette J, Collins S, Malo B, Fradet V, Joly Y, Nabi H. Whether, when, how, and how much? General public's and cancer patients' views about the disclosure of genomic secondary findings. BMC Med Genomics. 2021 Jun 26;14(1):167. doi: 10.1186/s12920-021-01016-8. PMID: 34174888; PMCID: PMC8236159.	Cross-sectional. Focus Group.	Vignettes used to elicit perspectives on medically non/actionable SFs.	Canada	Random sample: research firm panel made up of people randomly recruited by telephone and never diagnosed with cancer.	1 2	61	Motivation	Research	Cancer patients n = 29; Public n = 32. Motivation: help make informed choices about own/family health, life in general, career and reproductive options, raise awareness with family and ensure family support in the event of disease. Barriers: negative psychological impacts, absence of treatment for some diseases, difficulties obtaining health/life insurance.	Genomics; secondary findings; genetic testing/ sequencing; confidentiality; disclosure; neoplasm; actionable and non-actionable
Dar-Nimrod I, MacNevin G, Godwin A, Lynch K, Magory Cohen T, Ganesan A, Morandini J. Genetic Knowledge within a National Australian Sample: Comparisons with Other Diverse Populations. Public Health Genomics. 2018;21(3-4):133-143. doi: 10.1159/000496381. Epub 2019 Feb 26. PMID: 30808825.	Cross-sectional. Survey.	30 items used by 4 previous studies: Ashida et al. (2008) Christensen et al. (2010), Jallinoja and Aro (2000) Molster et al. (2009); 5 groups of items: disease (role of genetics in disease), social (genetic attributions to social group categorization), family (inheritance and family genetics), physiology/biology (physiology/biology of genes), and behaviour (role in genes determining behaviour); 1…	Australia	Representative sample: research marketing company.	1	695	Knowledge	Clinical	M knowledge score = 76% (significantly higher than studies 2000-2011); highest scoring items related to disease and genetics (85% correct) and lowest scores related to genetics and social groups (42% correct); demonstrated significantly greater genetic knowledge about disease, social group, family, and physiology/biology (across 26 questions) than all of the past papers (p < 0.001) except on "liv…	Genetic knowledge
Daud ANA, Bergsma EL, Bergman JEH, De Walle HEK, Kerstjens-Frederikse WS, Bijker BJ, Hak E, Wilffert B. Knowledge and attitude regarding pharmacogenetics among formerly pregnant women in the Netherlands and their interest in pharmacogenetic research. BMC Pregnancy Childbirth. 2017 Apr 14;17(1):120. doi: 10.1186/s12884-017-1290-z. PMID: 28410576; PMCID: PMC5391584.	Cross-sectional. Survey.	Self-reported awareness of PGx (Yes, No, Don't know) and knowledge/perception items (affect of DNA on medications, side-effects, improved treatments).; additional questions about 'DNA passports'.	Netherlands	Convenience sample: Women who had been identified from a university-based pharmacy prescription database.	1	219	Knowledge	Clinical Research	29% had heard the term ‘pharmacogenetics’; 17% claimed that they knew its meaning; 65% answered positively to questions that assessed their background knowledge on PGx. Self-reported awareness was not associated with good knowledge; <10% had heard of a ‘DNA passport’.	Medications; Personalized medicine; Pharmacogenetics; Pregnancy
Davies HL. Public Perception of Genetics in Healthcare (Doctoral dissertation, University of Bristol).	Cross-sectional. Mixed methods (Survey; Focus groups).	19 items T/F measuring biological, clinical, and perception of knowledge (compiled and adapted from previous measures); self-perceived technical knowledge and perceived awareness of genetics in healthcare. Focus groups explored acceptability, willingness, return of results (adapted from the ‘Acceptance of genetics in healthcare’ survey).	UK	Survey: mixed recruitment through local posters and emails to science, community and volunteering groups across the UK and posters in Bristol libraries. Targeted recruitment was then undertaken through a survey recruitment site. Focus groups: Convenience sample through posters on local community noticeboards.	1	270	Knowledge Motivation	Clinical	Knowledge: difficulty defining heritability and 61% did not know that there are approximately 20,000 genes in the human genome; 96% understood the mechanism of recessive inheritance; 94% aware genetics can lead to better treatments; on average, participants scored 66% in the combined knowledge measure (poor). Perception of knowledge predicted genetic knowledge score; demonstrated technical and in…	Genomic medicine; genetic data in healthcare
Dheensa S, Lucassen A, Fenwick A. Fostering trust in healthcare: Participants' experiences, views, and concerns about the 100,000 genomes project. Eur J Med Genet. 2019 May;62(5):335-341. doi: 10.1016/j.ejmg.2018.11.024. Epub 2018 Nov 29. PMID: 30503854.	Cross-sectional. Interview.	Views and experiences of participation in 100k GP, referral path, reasons for participating, hopes/concerns, consent issues, family communication.	UK	Convenience sample: parents of patients involved in 100KGP.the 100,000 Genomes Project (100 kG P) who had undergone genome sequencing. 10 had a suspected, but not genetically confirmed, diagnosis.	2	20	Motivation	Research Clinical	Reasons for participating: diagnostic; investment in research and the NHS; benefit future generations/society. Concerns: feared genomic data could fall into wrong hands or be used for other purposes (i.e. military) or unethical research (i.e. cloning); privacy; insurance implications.	Rare disease; genomic medicine; WGS; biorepository
East KM, Cochran M, Kelley WV, Greve V, Emmerson K, Raines G, Cochran JN, Hott AM, Bick D. Understanding the present and preparing for the future: Exploring the needs of diagnostic and elective genomic medicine patients. J Genet Couns. 2019 Apr;28(2):438-448. doi: 10.1002/jgc4.1114. PMID: 30964585.	Cross-sectional. Mixed methods (Consultation; Survey)	Motivation(s) for seeking evaluation at the clinic. A priori categories were chosen based on published motivations for seeking genetics evaluation.	USA; Canada; Australia	Convenience sample: patients recruited from the Smith Family Clinic for Genomic Medicine, LLC. All relevant testing options were discussed with patients. As an outcome of this, GS was not performed for some diagnostic patients in favor of other types of testing, or no testing at all.	2	201	Motivation	Clinical Research	Diagnostic patients (96%) were motivated to find a diagnosis or explanation for symptoms; others wanted to learn about treatment options/management (52%); 57% were motivated to learn about future risk of disease, impact on relatives (40%). Elective genome patients wanted answers for existing symptoms (37%). Pediatric patients/families reported gaining prognosis information as a motivation.	Genomics; sequencing; diagnosis; elective sequencing for healthy patients
Etchegary H, Pullman D, Simmonds C, Rabie Z, Rahman P. Identifying Aspects of Public Attitudes Toward Whole Genome Sequencing to Inform the Integration of Genomics into Care. Public Health Genomics. 2021;24(5-6):229-240. doi: 10.1159/000515952. Epub 2021 May 26. PMID: 34038902.	Cross-sectional. Survey	15 items (sharing preferences, security, privacy, insurance, employment concerns and research preferences); SA-SD.	Canada	Convenience sample: Facebook; personal/professional networks; communication channels, provincial health authorities.	1	901	Attitude	Clinical	77% had a favorable attitude toward GS for conditions that were not currently treatable; 58% felt results may cause worry; 75% concerned about effects on insurance, 43% with employment and 57% about privacy.	Genomics; Sequencing; Genomic medicine; data usage; consent; privacy, data access.
Etchegary H, Pullman D, Simmonds C, Rahman P. Public interest in unexpected genomic findings: a survey study identifying aspects of sequencing attitudes that influence preferences. J Community Genet. 2022 Apr;13(2):235-245. doi: 10.1007/s12687-022-00577-0. Epub 2022 Jan 21. PMID: 35061238; PMCID: PMC8941068.	Cross-sectional. Survey.	1 item measured respondents' overall awareness of whole genome sequencing on a 4 point Likert scale	Canada	Convenience sample: recruitment through social media	1	901	Knowledge Attitude	Clinical Research	Knowledge: 11% of people reported that they had never heard of whole genome sequencing; most people (47.1%) had heard a little, while 41.9% had heard a fair amount or a lot about it. Attitude: Although there were positive attitudes expressed about the return of incidental findings, there was also a significant amount of concern (worry, insurance & employment). Most wanted control over access, use…	Genomics Genome sequencing Incidental findings Public attitudes Survey
Etchegary H, Winsor M, Power A, Simmonds C. Public engagement with genomic medicine: a summary of town hall discussions. J Community Genet. 2021 Jan;12(1):27-35. doi: 10.1007/s12687-020-00485-1. Epub 2020 Aug 31. PMID: 32865775; PMCID: PMC7846649.	Cross-sectional Mixed methods (Town Hall; Survey)	Preferences, consent models and data sharing; post-session survey.	Canada	Convenience sample: announcements; poster advertising via community organizations / associations.	1	20	Attitude	Clinical	Mostly positive attitudes towards GS, noting its potential health benefits; agreement that most "average” people would have limited experience or understanding of GS; health system resource implications (cost).	Genomics; Sequencing; Personalized medicine; Clinical care; Genomic medicine
Eum H, Lee M, Yoon J, Cho J, Lee ES, Choi KS, Lee S, Jung SY, Lim MC, Kong SY, Chang YJ. Differences in attitudes toward genetic testing among the public, patients, and health-care professionals in Korea. Eur J Hum Genet. 2018 Oct;26(10):1432-1440. doi: 10.1038/s41431-018-0191-6. Epub 2018 Jun 18. PMID: 29915183; PMCID: PMC6138694.	Cross-sectional. Survey.	25 items measuring awareness and attitude toward GT and BRCA testing (e.g., cost, provision of results to others, discrimination, informing others). Knowledge/awareness items included self-assessed awareness of GT, what comes to mind when respondents hear the phrase 'GT' and how they had heard about it.	Korea	Representative sample: research company. Quotas were set for the top 5 cancers (gastric, colon, lung, breast, and gynecological cancer). Healthcare professionals were also recruited but not reported here as they are outside of the scope of this review.	1	2, 996	Attitude Knowledge	Clinical	Community n = 1, 496; Patients (cancer) n = 1, 500. Attitude: Majority agreed GT should be part of national screening and if free, would take the test; felt have a right to know about their genes; testing would help them and their doctor to plan; concerned about potential discrimination; 76% public and 68% patients would not like to marry someone with a positive genetic test. Knowledge: Responses…	Genetic testing; public, cancer patients, professionals.
Frost CJ, Andrulis IL, Buys SS, Hopper JL, John EM, Terry MB, Bradbury A, Chung WK, Colbath K, Quintana N, Gamarra E, Egleston B, Galpern N, Bealin L, Glendon G, Miller LP, Daly MB. Assessing patient readiness for personalized genomic medicine. J Community Genet. 2019 Jan;10(1):109-120. doi: 10.1007/s12687-018-0365-5. Epub 2018 May 26. PMID: 29804257; PMCID: PMC6325047.	Cross-sectional. Mixed methods (Interview; Survey).	Interview: Level of interest, factors influencing decision, use of results, risks and benefits; Survey: familiarity with genetic, cancer and other diseases, interest, importance of information, risks and benefits. 1 item measured if the benefits outweighed the risks, they were the same, or the risks outweighed the benefits.	USA; Canada; Australia	Purposive sample: Breast Cancer Family Registry (BCFR).	1 2	61	Attitude Knowledge	Clinical	USA n = 22; Canada n = 7; Australia n = 32. Attitude: Benefits included increasing knowledge, lifestyle changes, control over own health, benefit family. Concerns included actual value of tests, loss of control, issues of privacy and confidentiality, cost and insurance implications, need for professional help in understanding tests; feel hopeless (31%); feel guilty about heritable variants (56%).…	Personalized genomic medicine; Multigene panels; Next-generation sequencing; Breast Cancer Family Registry; Genomic medicine; Cancer genetic testing
Gornick MC, Scherer AM, Sutton EJ, Ryan KA, Exe NL, Li M, Uhlmann WR, Kim SY, Roberts JS, De Vries RG. Effect of Public Deliberation on Attitudes toward Return of Secondary Results in Genomic Sequencing. J Genet Couns. 2017 Feb;26(1):122-132. doi: 10.1007/s10897-016-9987-0. Epub 2016 Jun 16. PMID: 27307100; PMCID: PMC5161735.	Longitudinal. Mixed methods (Focus group/deliberative discussion; Survey).	Baseline survey: 9 items measuring key genetic concepts explained in the informational brochure participants received with the Survey; 4 items assessing subjective knowledge.	USA	Convenience sample: University-based Clinical Studies website, created for patients and community members to find clinical and health research studies.	1	70	Knowledge	Clinical Research	n = 70; of those, n = 38 with personal history of cancer; n = 44 with family history of cancer. 81% had heard of GS; 12.5% had had GT ordered by their doctor; high self-reported confidence and understanding of genetic information; high knowledge about genetic concepts (including technical and methodological); high perceived confidence and understanding of genetics.	Ethics; Return of secondary genomic results; genomic sequencing; diagnostics; therapeutics; actionable; adult onset; carrier status
Halverson CM, Clift KE, McCormick JB. Was it worth it? Patients' perspectives on the perceived value of genomic-based individualized medicine. J Community Genet. 2016 Apr;7(2):145-52. doi: 10.1007/s12687-016-0260-x. Epub 2016 Feb 9. PMID: 26860291; PMCID: PMC4796045.	Cross-sectional. Interview.	Patient experiences, understanding of GS, hopes and concerns, attitudes toward the return of results.	USA	Convenience sample: patients (cancer and diagnostic odyssey patients) and their family members undergoing GS at the Mayo Clinic.	2	39	Attitude	Clinical	Oncology patients n = 19; Diagnostic odyssey patients n = 20. No attitudinal differences between the patient groups. Noted personal utility: information about self; information as empowering; utility may increase with advances in science; sought out social support; contribute to science, help others; testing provided legitimation and closure.	Genomic sequencing; Precision medicine; diagnosis/ treatment; oncology and rare disease; clinical utility
Harding B, Egan R, Kannu P, MacKenzie JJ. Parents' Understanding of Genetics and Heritability. J Genet Couns. 2017;26(3):541-547. doi:10.1007/s10897-016-0021-3	Cross-sectional. Survey.	10 item T/F scale (developed by Molster et al. 2009) assessed knowledge of heredity, penetrance, gene-environment interactions and molecular terminology; asked to indicate whether 11 traits/diseases were influenced by genetic, environmental or mixed factors; rated personal knowledge of genetics along a scale from "no knowledge" to "quite a lot of knowledge".	Canada	Convenience sample: caregivers/parents in a Canadian children’s outpatient waiting room.	1	108	Knowledge	Clinical Research	Perceived genetics knowledge was low, although assessed technical knowledge was high; confidence in knowledge was negatively related to scores; highest scores related to genetic uniqueness, carrier status and determinism, with lower scores for gene-environment interaction; M score = 8.58 (SD 1.37, range 0-10); knowledge of different conditions/traits was lower than T/F questions.	Counselling; genetic; Public health
Skinner HG. Personal Utility: Examining the Effects of Genomic Risk Knowledge on Motivation toward Diet and Physical Activity Behavior Changes (Doctoral dissertation, The University of North Carolina at Chapel Hill).	Cross-sectional. Focus Group.	Word association was used to assess baseline familiarity with the word 'genomics'; analogies used to stimulate discussions about the difference between genetics and genomics.	USA	Purposive sample	1	35	Attitude Motivation Knowledge	Clinical	Attitude: Many were concerned re: privacy/data access; positive re: potential benefits/better health decisions; concerned about receiving results (some), fear of a pre-determined disease state, confusion around meaning of results; depression and stress. Motivation: To participate - financial incentive/payment; empowered to change diet and lifestyle, inform health; sense of control; contribute to …	Personal genomics; disease prevention; risk; genomic counselling; personalized genomic results
Hassan L, Dalton A, Hammond C, Tully MP. A deliberative study of public attitudes towards sharing genomic data within NHS genomic medicine services in England. Public Underst Sci. 2020 Oct;29(7):702-717. doi: 10.1177/0963662520942132. Epub 2020 Jul 15. PMID: 32664786; PMCID: PMC7539600.	Cross-sectional. Deliberative workshop.	Opinions about genomic data sharing within the NHS; 3 hypothetical scenarios used to stimulate discussion re: future use of data. Survey used to gather demographic information.	UK	Purposive sample: (a) patients/family members experienced with genetic services; (b) general public through online research recruitment platforms, networks, university and high school email newsletters, physical noticeboards and social media.	1 2	44	Attitude Knowledge	Research	Patients n = 16; Community n = 28. Attitude: Both- supported consented data to for diagnostic/treatment decisions, sharing as altruistic; patients- holistic and efficient care. Concerns - data security/unauthorized access, disclosure to employers/law enforcement/commercial companies. Knowledge: Participants focused on heritability and individuality; screening (personal, familial and in pregnancy)…	Data sharing; ethics; genetic testing; WGS; clinical care; patient confidentiality
Hishiyama Y, Minari J, Suganuma N. The survey of public perception and general knowledge of genomic research and medicine in Japan conducted by the Japan Agency for Medical Research and Development. J Hum Genet. 2019 May;64(5):397-407. doi: 10.1038/s10038-019-0587-3. Epub 2019 Mar 6. PMID: 30842598.	Cross sectional. Survey.	Self-reported knowledge of genetic concepts (e.g., DNA, DNA evidence, chromosome, pharmacogenomics).	Japan	Convenience sample: participants were recruited from the "Ordinary Citizens Panel", a market forecasting group managed by the Mitsubishi Research Institute consisting of people aged 20-69 years.	1	3, 000	Knowledge	Research Clinical	More than two-thirds knew the terms gene, DNA, DNA evidence, chromosome; a few were aware of personal genome, PGx. There were some differences x age: Younger males knew 4.95 terms, older 5.79 (significant) and sex: Males reported knowing 5.45 terms and females 5.22.	Genomic medicine; genomic data in research and medicine
Holzer K, Culhane-Pera KA, Straka RJ, Wen YF, Lo M, Lee K, Xiong T, Peng K, Bishop J, Thyagarajan B, Zierhut HA. Hmong participants' reactions to return of individual and community pharmacogenetic research results: "A positive light for our community". J Community Genet. 2021 Jan;12(1):53-65. doi: 10.1007/s12687-020-00475-3. Epub 2020 Aug 6. PMID: 32761465; PMCID: PMC7846627.	Cross-sectional. Focus Group.	Motivations to participate in PGx, reactions to individual results, reactions to Hmong group results and views about Western medication, their identity and community.	USA - Hmong.	Convenience sample: partnership between researchers and community.	2	24	Attitude	Clinical	Overall positive. Favorable responses re: receiving PGx results included: acquiring information about self and community; help with medication, improve health and prevent harm; some would share with family members; group results may inform healthcare professionals and educate the community. A few participants had some concerns: result could cause anxiety; utility of the results for their doctor; …	Pharmacogenetics; return of results; genetic testing, precision medicine research; diverse populations
Howard Sharp KM, Jurbergs N, Ouma A, Harrison L, Gerhardt E, Taylor L, Hamilton K, McGee RB, Nuccio R, Quinn E, Hines-Dowell S, Kesserwan C, Sunkara A, Gattuso JS, Pritchard M, Mandrell B, Relling MV, Haidar CE, Kang G, Johnson LM, Nichols KE. Factors Associated with Declining to Participate in a Paediatric Oncology Next Generation Sequencing Study. JCO Precis Oncol. 2020;4:202-211. doi: 10.1200/…	Cross-sectional. Mixed methods (Survey, Interview)	Demographic/clinical data retrospectively extracted for 363 pediatric patients.	USA	Recruited via G4K, an approved study incorporating NGS technologies into child clinical care; PG4KDS, a clinical PGx at SJCRH.	2	363	Motivation	Clinical Research	n = 310 enrolled; n = 53 declined; n = 40 actively declined participation, 88% provided a reason; 23% felt overwhelmed; 17% concerns re: insurance discrimination; 17% did not want to; 11% did not want to know results; 9% results would not directly benefit them.	Genomic research; pediatric cancer; next generation sequencing; oncology
Hylind R, Smith M, Rasmussen-Torvik L, Aufox S. Great expectations: patient perspectives and anticipated utility of non-diagnostic genomic-sequencing results. J Community Genet. 2018 Jan;9(1):19-26. doi: 10.1007/s12687-017-0314-8. Epub 2017 Jun 27. PMID: 28656483; PMCID: PMC5752650.	Cross-sectional. Interview.	Expectations and motivations for WGS and how they may use different types of results.	USA	Convenience sample: patients from the eMERGE III study at Northwestern University (NU).	2	14	Attitude Motivation	Clinical	Attitude: Most would inform family members of results to improve health outcomes; some would not share to avoid potential psychological burden. Motivated to learn about own and family's health and disease risks; curiosity; information would help them plan for the future, engage in lifestyle changes, early detection and raise awareness with family. Although already consented into the study, some h…	Genomic sequencing; precision medicine; genetic counseling; secondary findings; expectations; result utility;
Johnson A, Broughton S, Aponte-Soto L, Watson K, Pinto CDG, Empey P, Reis S, Winn R, Massart M. Participatory Genomic Testing Can Effectively Disseminate Cardiovascular Pharmacogenomics Concepts within Federally Qualified Health Centers: A Feasibility Study. Ethn Dis. 2020 Apr 2;30(Suppl 1):167-176. doi: 10.18865/ed.30.S1.167. PMID: 32269458; PMCID: PMC7138441.	Longitudinal (using baseline only). Survey.	7 item T/F knowledge scale; 4 items (5-point Likert scale) measured self-rated knowledge of PGx concepts, basic genetics, precision medicine, and the contribution of African American ancestry to PGX.	USA	Convenience sample: Community, including patients and board members. African American (36%), Latinx/Hispanic (43%), European American (14%), and Asian American (7%).	1	10	Knowledge	Clinical	Baseline knowledge = 3.63 (which increased after an educational intervention). Self-rated knowledge was highest for African American ancestry and PGx, and basic genetics; lower for PGx and precision medicine.	Pharmacogenomics; cardiovascular; genomic testing; health partnerships
Jones KH, Daniels H, Squires E, Ford DV. Public Views on Models for Accessing Genomic and Health Data for Research: Mixed Methods Study. J Med Internet Res. 2019 Aug 21;21(8):e14384. doi: 10.2196/14384. PMID: 31436163; PMCID: PMC6727690.	Cross-sectional. Mixed methods (Workshop; Survey)	Value of and concerns with genetic data; self-reported knowledge (none to very good).	UK	Purposive sample: Interest in healthcare, research, biological science, data linkage; recruited from colleges, Universities, business professionals, public consumer panel, science festival, grand rounds.	1	116	Attitude Knowledge	Research	Attitude: high-very high value on the reuse of genomic data; low (34%) to moderate (48%) concern about genetic data. Concerns - misuse of data (26%), governance (26%), purpose of use (20%), discrimination (19%), security (14%), disclosure risk (6%). Knowledge: no knowledge: 7% (8/116); a little: 34% (40/116); middling: 36%(42/116); good: 15% (17/116); and very good: 7% (8/116).	Genomics; databases; data storage/ linkage; data access models
Joseph G, Chen F, Harris-Wai J, Puck JM, Young C, Koenig BA. Parental Views on Expanded Newborn Screening Using Whole-Genome Sequencing. Paediatrics. 2016 Jan;137 Suppl 1(Suppl 1):S36-46. doi: 10.1542/peds.2015-3731H. PMID: 26729702; PMCID: PMC4939888.	Cross-sectional. Focus Group.	Views, preferences and values.	USA	Purposive sample: (a) recruitment of pregnant women through 2 urban medical sites identified through medical chart review; (b) parents with a child/ren with an immune disorder (PID) recruited via a referral clinic.	1 2	31	Attitude	Clinical	Pregnant women n = 26; PID n = 5. Balance between benefit (treatment and prevention) and harm (discrimination and unnecessary worry). Most wanted PGx results. Parents struggled with 'ignorance is bliss' or 'knowledge is power' for adult onset conditions; some saw it as useful for prevention/management, others thought it would cause worry.	WGS; newborn screening; pregnancy; immunodeficiency disorder; data privacy; consent
Kaphingst KA, Blanchard M, Milam L, Pokharel M, Elrick A, Goodman MS. Relationships Between Health Literacy and Genomics-Related Knowledge, Self-Efficacy, Perceived Importance, and Communication in a Medically Underserved Population. J Health Commun. 2016;21 Suppl 1(Suppl 1):58-68. doi: 10.1080/10810730.2016.1144661. PMID: 27043759; PMCID: PMC5546792.	Cross-sectional. Survey.	5 item T/F about genetics/genomics. Self-reported prior awareness of family health history. REALM-R for health literacy (11-item word recognition test; 7-8 words pronounced correctly = adequate health literacy).	USA	Convenience sample: visitors in a waiting room of a primary care clinic.	1	624	Knowledge	Clinical	Genetic knowledge: M=3.5, SD=1.1. Most were aware of family health history (87%). Lower knowledge significantly associated with limited health literacy (0-6 on REALM-R).	Genomics literacy; medically underserved population
Khdair SI, Al-Qerem W, Jarrar W. Knowledge and attitudes regarding genetic testing among Jordanians: An approach towards genomic medicine. Saudi J Biol Sci. 2021 Jul;28(7):3989-3999. doi: 10.1016/j.sjbs.2021.04.004. Epub 2021 Apr 20. PMID: 34220256; PMCID: PMC8241592.	Cross-sectional. Survey.	Attitude: 6 items (favorable) e.g., treatments, early detection, inform siblings, children; 7 items (unfavorable) e.g., insurance issues, family, learning risk. 3-point Likert scale. Scores for each subscale were converted to percentages. Knowledge: 16 items used in similar studies to measure 'actual' knowledge about cells, genomes, chromosomes, disease, the body and the association between them;…	Jordan	Convenience sample: social media platforms targeting Jordan cities.	1	1, 109	Attitude Knowledge	Clinical	Healthy group n = 855; Autoimmune/hypersensitivity group n = 254. Attitude: Overall, favorable attitude score was 92%, unfavorable attitude 64%. Participants were hopeful re: the role of testing in treating disease (88%); positive medical progress (89%); approved use in early detection (82%); would inform siblings (64%) and children (84%). Reservations included:71% thought testing would change on…	Genetic testing Knowledge Attitude Jordan Personalized medicine Immune diseases From abstract genomic medicine genetic testing informed decision
Kichko K, Marschall P, Flessa S. Personalized Medicine in the U.S. and Germany: Awareness, Acceptance, Use and Preconditions for the Wide Implementation into the Medical Standard. J Pers Med. 2016 May 2;6(2):15. doi: 10.3390/jpm6020015. PMID: 27144585; PMCID: PMC4932462.	Cross-sectional. Survey.	Data security issues and financial implications; self-reported awareness of and/or experience with genomic applications.	Germany; USA	Convenience sample: University campuses in USA (Pennsylvania) and Germany (Bavaria).	1	455	Attitude Knowledge	Clinical	Germany n = 300; USA n = 155. Attitude: Most agreed that PM provides better care and is the medicine of the future. Concerns included data security, centralized databases and access. Knowledge: Difficult providing "associations" with PM. Most had heard of genetic testing (81% USA; 79% Germany); heard of PM (45% USA; 33% Germany); personalized drugs (42% USA, 27% Germany); personalized therapy (43…	Personalized medicine; pharmacogenetic test; genetic privacy; genetic data
Kononova S, Vinokurova D, Barashkov NA, Semenova A, Sofronova S, Oksana S, Tatiana D, Struchkov V, Burtseva T, Romanova A, Fedorova S. The attitude of young people in the city of Yakutsk to DNA-testing. Int J Circumpolar Health. 2021 Dec;80(1):1973697. doi: 10.1080/22423982.2021.1973697. PMID: 34544327; PMCID: PMC8462860.	Cross-sectional. Survey.	Measured negative consequences to testing; level of awareness (from don't know to familiar) about DNA testing; existence of local genetic consultations.	Russia	Quota sampling.	1	350	Attitude Motivation Knowledge	Clinical	Attitude: 73% saw benefit in testing for disease risk, 65% for enabling prevention strategies, 47% in helping to identify the cause of a disease. Negative consequences of testing included: 58% stress, depression from negative results, 48% mistakes in testing, 29% reveal confidential information. Motivation: concern for personal health (58%), future children's health (50%) and existing children's …	DNA testing; ethnicity
Kvaratskhelia E, Chokoshvili D, Kvintradze M, Surmava S, Dzagoevi K, Borry P, Abzianidze E. Public attitudes towards the genetic testing in Georgia. J Community Genet. 2021 Jul;12(3):407-414. doi: 10.1007/s12687-021-00522-7. Epub 2021 Mar 30. PMID: 33783754; PMCID: PMC8241973.	Cross-sectional. Survey.	Attitude to GT: 7 items (curiosity, risk information, prenatal and neonatal testing, privacy, social acceptability of disability); Attitude to carrier screening: 7 items (acceptability, choice, responsibility, anxiety, medical interference, stigmatization). 5-point Likert scale.	Georgia	Convenience sample: recruited from festivals and public events.	1	491	Attitude	Clinical	Attitude to GT: Overall, positive. Most were curious about disease predisposition; 41% only wanted information on treatable/preventable disorders; most would consider prenatal testing and NBS for adult-onset conditions; 43% concerned tests would 'fall in to the wrong hands; 23% were worried that testing would lead to lower acceptance of people with disabilities. Attitude to CS: Overall, positive.…	Genetic testing; predictive genetic testing; treatable/preventable; newborn screening; preconception carrier screening
Lee IH, Kang HY, Suh HS, Lee S, Oh ES, Jeong H. Awareness and attitude of the public toward personalized medicine in Korea. PLoS One. 2018 Feb 16;13(2):e0192856. doi: 10.1371/journal.pone.0192856. Erratum in: PLoS One. 2018 Apr 9;13(4):e0195847. PMID: 29451916; PMCID: PMC5815591.	Cross-sectional. Survey.	Binary public knowledge/awareness questions of PM (varied drug responses, treatment effectiveness, reduction of ADR).	Korea	Convenience sample: community pharmacies, public healthcare centers in metropolitan Seoul.	1	706	Knowledge	Clinical	66% had some awareness of PM (38.0% partially aware, or stated awareness of one question only; 28.4% fully aware). Of those who were partially aware, 36% were aware of genetic contributions to drug response but were unaware of PGx testing.	Personalized medicine; pharmacogenomic testing; health disparities
Lee YM, McKillip RP, Borden BA, Klammer CE, Ratain MJ, O'Donnell PH. Assessment of patient perceptions of genomic testing to inform pharmacogenomic implementation. Pharmacogenet Genomics. 2017 May;27(5):179-189. doi: 10.1097/FPC.0000000000000275. PMID: 28267054; PMCID: PMC5478379.	Cross-sectional. Focus Group.	Explored experience with PGx, understanding, impact of relationship with healthcare team.	USA	Purposive sample: existing PGx implementation study.	1 2	22	Attitude Motivation Knowledge	Clinical	PGx group (who had been offered and undergone pharmacogenomic testing) n = 9; Traditional care group (who had not been offered pharmacogenomic testing) n = 13. Attitude: Both groups were concerned about insurance and employment; PGx group- accuracy of tests, available treatments/options; Traditional care group were concerned about cost. Motivation: Main reasons for participation were to help info…	Pharmacogenomics; patients; precision medicine; prescribing
Lewis C, Hammond J, Hill M, Searle B, Hunter A, Patch C, Chitty LS, Sanderson SC. Young people's understanding, attitudes and involvement in decision-making about genome sequencing for rare diseases: A qualitative study with participants in the UK 100, 000 Genomes Project. Eur J Med Genet. 2020 Nov;63(11):104043. doi: 10.1016/j.ejmg.2020.104043. Epub 2020 Aug 22. PMID: 32835846.	Cross-sectional. Interview.	Knowledge and understanding of technical genetic terms (e.g., genes, DNA), motivation for participating, concerns, secondary findings.	UK	Convenience sample: 100,000 Genomes Project, including probands and family currently undergoing GS. N = 14 patients had a diagnosis and 11 had a working diagnosis.	2	27	Attitude Motivation Knowledge	Clinical	Patients n = 25; Siblings n = 2. Attitude: Overall, positive. Most saw potential clinical benefit; one-third psychological benefit; others the potential for negative affect (anxiety, disappointment); most did not have concerns. Motivation: Understand cause of condition and/or potential diagnosis; hereditary information for family planning and future planning; sense of closure; learn about self; g…	Genome sequencing; diagnosis; data security/ access; secondary findings
Lewis C, Sanderson S, Hill M, Patch C, Searle B, Hunter A, Chitty LS. Parents' motivations, concerns and understanding of genome sequencing: a qualitative interview study. Eur J Hum Genet. 2020 Jul;28(7):874-884. doi: 10.1038/s41431-020-0575-2. Epub 2020 Jan 30. PMID: 32001839; PMCID: PMC7316711.	Cross-sectional. Interview.	Understanding (the purpose of GS, how data will be used, access), motivations and concerns (primary and secondary findings).	UK	Convenience sample: 100kGP. Participants had consented to GS but had not received results.	2	20	Attitude Motivation Knowledge	Research Clinical	Attitude: Most saw benefit in testing for diagnosis, understanding disease and treatments, curiosity, informing family planning decisions and a sense of altruism. Concerns included: the emotional impact of receiving, or not receiving, a diagnostic result; anxiety, guilt, data security and privacy. The benefits of SFs included enabling prevention and information about family disease risk; some wer…	Genome sequencing; diagnosis; cancer rare disease; secondary findings
Lewis KL, Heidlebaugh AR, Epps S, Han PKJ, Fishler KP, Klein WMP, Miller IM, Ng D, Hepler C, Biesecker BB, Biesecker LG. Knowledge, motivations, expectations, and traits of an African, African-American, and Afro-Caribbean sequencing cohort and comparisons to the original ClinSeq® cohort. Genet Med. 2019 Jun;21(6):1355-1362. doi: 10.1038/s41436-018-0341-9. Epub 2018 Nov 1. PMID: 30382154; PMCID: P…	Cross-sectional. Survey.	Knowledge: 10 items Definitely no-Definitely yes (from Kaphingst 2012/16) assessing the benefits and limitations of sequencing. Correct, probable and incorrect responses were summed. Motivation: assessed through open-ended questions.	USA	Convenience sample: flyers at local businesses, community events, advertising on radio, health fairs, church groups, word of mouth. DNA was collected.	2	467	Motivation Knowledge	Clinical Research	Motivation: Learn information about their own health (50%) and health risks; information for family (33%) (e.g., family history, awareness of risk); 17% contribute to science; 11% help others. Some were motivated to help increase diversity and have people from all cultures and under represented groups participating in research. Knowledge: Most likely to correctly agree that GS can identify herita…	Genome sequencing; diversity; early adopters; informed choice; genomic research
Liko I, Lai E, Griffin RJ, Aquilante CL, Lee YM. Patients' Perspectives on Psychiatric Pharmacogenetic Testing. Pharmacopsychiatry. 2020 Nov;53(6):256-261. doi: 10.1055/a-1183-5029. Epub 2020 Jun 24. PMID: 32583391.	Cross-sectional. Interview.	Asked to describe PGx.	USA	Convenience sample: Patients with depression who had undergone pharmacogenomics testing.	2	20	Knowledge	Clinical Research	95% could describe PGx tests.	Pharmacogenetic testing; psychiatric medicine; test utility; test value
Little ID, Koehly LM, Gunter C. Understanding changes in genetic literacy over time and in genetic research participants. Am J Hum Genet. 2022 Dec 1;109(12):2141-2151. doi: 10.1016/j.ajhg.2022.11.005. Epub 2022 Nov 22. PMID: 36417915; PMCID: PMC9748356.	Cross-sectional. Survey.	Awareness (8 item term familiarity, with "genome" added as a 9th) and factual knowledge (16 item T/F) replicated Abrams, 2015. Practical knowledge: 6 question short answer or multiple choice questions about an information sheet on genetics and human health.	USA	Purposive sample: Participants were recruited through a third-party market research company Research participants were recruited from the SPARK study, a large scale database of people with autism and their families. Both populations were oversampled for Black participants to replicate a previous study distribution (Abrams et al. 2015)	1 2	4073	Knowledge	Clinical Research	Knowledge: Awareness: The public sample on average reported moderate familiarity with the genetic terms; participants were least familiar with an additional term "genome". Participants reported significantly higher familiarity than public with genetic terms overall, as well as the 9th term genome. Principles: The public population responded correctly to 3/6 practical questions; participants score…	ASD; autism; genetic literacy; genetic research; genetic testing; genomics education; science communication.
Love-Nichols J, Uhlmann WR, Arscott P, Willer C, Hornsby W, Roberts JS. A survey of aortic disease biorepository participants' preferences for return of research genetic results. J Genet Couns. 2021 Jun;30(3):645-655. doi: 10.1002/jgc4.1341. Epub 2020 Dec 14. PMID: 33319384; PMCID: PMC8192438.	Cross-sectional. Survey.	Validated measures of genomic and health literacy, and perceptions of causes of aortic disease. Novel questions were also developed re: preferences. Genome Sequencing Knowledge Scale: 10 items adapted from Kaphingst et al., 2012 was used to assess knowledge of sequencing limitations and benefits.	USA	Quota sampling of participants from an existing cardiovascular biorepository based on age, gender, and income to be analogous to distribution in urban population. All participants had given consent and blood for research genetic testing and made choices about receiving results.	2	225	Knowledge	Clinical Research	Genomic literacy (10- to 50-point scale): M = 38.9 (SD 4.5) (high); 71% agreed/neutral that research testing was the same as clinical testing (25% agreed, 46% neutral); 16% perceived research genetic testing to be more error prone than clinical testing.	aortic disease; biobank; research genetic results; service delivery models; variants of uncertain significance; secondary findings; medically actionable
Mackley MP, Blair E, Parker M, Taylor JC, Watkins H, Ormondroyd E. Views of rare disease participants in a UK whole-genome sequencing study towards secondary findings: a qualitative study. Eur J Hum Genet. 2018 May;26(5):652-659. doi: 10.1038/s41431-018-0106-6. Epub 2018 Feb 13. PMID: 29440777; PMCID: PMC5945590.	Cross-sectional. Interview.	Experiences and understanding of GS and information, focused on knowledge of genomic testing and differences to other tests; risks and benefits.	UK	Purposive sample: from UK 100,000 genomes study. All participants had made decisions about whether or not to receive SF.	2	16	Motivation Knowledge	Research Clinical	Motivation: To find ‘an answer’, gain a sense of control and prepare for the future; inform treatment (some; reproductive decision-making; utility for family; improving child’s care. Reasons for declining: uncertainty; analysis and support for SF; anxiety; burden. Knowledge: Some demonstrated technical and methodological knowledge, e.g., heredity, uncertainty and testing limitations. Overall, had…	Genome sequencing; genomic data; genetic testing
Mählmann L, Röcke C, Brand A, Hafen E, Vayena E. Attitudes towards personal genomics among older Swiss adults: An exploratory study. Appl Transl Genom. 2016 Feb 1;8:9-15. doi: 10.1016/j.atg.2016.01.009. PMID: 27047754; PMCID: PMC4796807.	Cross-sectional. Survey	31 multiple-choice items (awareness of services, motivation for testing, concerns about genomic results, data sharing preferences, research participation); motives and concerns re: hypothetical participation in testing.	Switzerland	Convenience sample: University	1	151	Motivation	Research Clinical	66% were interested in clinic-based GT; those with personal experience of disease were more likely to participate to help discover new therapies; 78% had altruistic motives; 69% wanted to help increase test validity; Majority would want results returned - 60% all findings and 30% only those that were actionable. Reasons for declining: 46% due to worry; 34% skepticism of testing; 30% privacy; 18% …	Personal genomics; Ethics; Personalized medicine; Privacy; Research participation; disease risk; data sharing
Mählmann L, Schee Gen Halfmann S, von Wyl A, Brand A. Attitudes towards Personal Genomics and Sharing of Genetic Data among Older Swiss Adults: A Qualitative Study. Public Health Genomics. 2017;20(5):293-306. doi: 10.1159/000486588. Epub 2018 Feb 7. Erratum in: Public Health Genomics. 2017;20(5):306. PMID: 29414817.	Cross-sectional. Interview.	Values, concerns, research and data sharing.	Switzerland	Convenience sample: Senior's University Zürich.	1	40	Attitude	Research	Just over half would share data to help others, find new treatments/improve diagnosis (25%); help next generation and improve public health (25%). Genetic data should be confidential and anonymous. Majority were concerned data could be misused, sold, or given to insurers and employees leading to discrimination. In family planning, the information may enable people to 'play god’.	Data protection; Data sharing; Personalized medicine; Privacy; Research participation;
Mayeur C, Saelaert M, Van Hoof W. The Belgian DNA Debate: An Online Deliberative Platform on the Ethical, Legal, and Social Issues of Genomics. Public Health Genomics. 2021;24(3-4):149-159. doi: 10.1159/000515356. Epub 2021 May 5. PMID: 33951658.	Cross-sectional. Deliberative online platform.	Online platform was used to explore perceptions of the use of genomic data in society, including encouragers/dissuaders and motivations.	Belgium	Convenience sample: high school students recruited through national media, newsletters and teachers' groups on Facebook.	1	1, 127	Attitude	Research Clinical	Knowledge may enable prevention strategies and lifestyle changes, could also cause distress and inhibit behaviour change; inform reproductive decisions, but shouldn't eliminate interpersonal variance; useful for medical, scientific and forensic purposes but people should not be forced to know, use or share data; many had a positive attitude towards and supported the knowledge, use, and sharing of…	Genomics; Ethical, legal and social issues; Governance; identity; genetic discrimination; benefits
Mayeur C, van Hoof W. Citizens' conceptions of the genome: Related values and practical implications in a citizen forum on the use of genomic information. Health Expect. 2021 Apr;24(2):468-477. doi: 10.1111/hex.13187. Epub 2021 Jan 16. PMID: 33453142; PMCID: PMC8077069.	Cross-sectional. Panel discussion	Panel debated the ELSI surrounding the use of genomic information.	Belgium	Purposive sample: non-profit civil organisations; targeted media calls; online recruitment database. Participants were selected to ensure diversity.	1	32	Attitude Knowledge	Clinical Research	Attitude: Genomic data should be protected from breaches of privacy, discrimination (most); anxiety and conflict with family; data as individual property (some); moral responsibility to use data for the common good (majority); uncertainty/suspicion of potential future adverse use; majority supported prenatal/carrier screening; help prevent diseases; data sharing to develop better treatments/impro…	Genomic data; genomic information; individual property; ethics
McCall MK, Ibikunle S, Murphy Y, Hunter K, Rosenzweig MQ. Knowledge and Attitudes About Genetic Testing Among Black and White Women with Breast Cancer. J Racial Ethn Health Disparities. 2021 Oct;8(5):1208-1216. doi: 10.1007/s40615-020-00878-5. Epub 2020 Oct 6. PMID: 33025420; PMCID: PMC8117729.	Cross-sectional. Mixed methods (Interview; Survey).	16 item T/F (updated from Fitzgerald-Butt 2016) assessing knowledge of genes, function (technical statements); Interview explored the role of genetics in treatment; barriers in research and ways to overcome barriers.	USA	Convenience sample: Women's Cancer Center clinic. Women had been recommended or had undertaken genetic testing.	2	48	Attitude Motivation Knowledge	Research	Attitude/motivation: Genetic research helped better understand hereditary disease and/or identify genes that cause disease; wanted to contribute to knowledge and help others. A few mentioned disease prevention. Almost all had no personal concerns about participating although a few cited caution or skepticism as a concern. Knowledge: Mean genetic knowledge test scores: 11.98 ± 3.38 (median = 13) w…	Genetic testing; African-American; Breast neoplasms; consent, concerns, knowledge; acceptability
Mercado G, Newson AJ, Espinoza D, The Managing Your Risk Study Group, Cust AE, Smit AK. Motivations and Barriers to Participation in a Randomized Trial on Melanoma Genomic Risk: A Mixed-Methods Analysis. J Pers Med. 2022 Oct 12;12(10):1704. doi: 10.3390/jpm12101704. PMID: 36294843; PMCID: PMC9605418.	Cross-sectional. Mixed methods (Survey; Post-interview)	5 items rated on a 3-point scale (learn own/family risk, fear, risk reduction).	Australia	Sub-study of representative RCT (PRS). Purposive sampling of interviewees.	2	1, 024	Motivation	Clinical	Of the 5 motivation choices, helping cancer research (~90%) and learning about own risk (~67%) were most endorsed; the remaining rankings were, learning family risk (~62%), understanding how to reduce risk (~60%) & fear of developing melanoma in the future (~30%). Decliners were mostly due to trial eligibility; 6% noted insurance concerns or time; 3% security concerns & 2% had no interest.	Genomic; polygenic trait; decision making; risk; clinical trial; genomic information; polygenic scores; personalized genomic risk; melanoma; data
Middleton A, Milne R, Almarri MA, Anwer S, Atutornu J, Baranova EE, Bevan P, Cerezo M, Cong Y, Critchley C, Fernow J, Goodhand P, Hasan Q, Hibino A, Houeland G, Howard HC, Hussain SZ, Malmgren CI, Izhevskaya VL, Jędrzejak A, Jinhong C, Kimura M, Kleiderman E, Leach B, Liu K, Mascalzoni D, Mendes Á, Minari J, Wang N, Nicol D, Niemiec E, Patch C, Pollard J, Prainsack B, Rivière M, Robarts L, Robert…	Cross-sectional. Survey	YDNYS. Measured self-perceived familiarity with technical terms (DNA, genetics or genomics); source of familiarity (work, personal interest or personal experience of family/medical history).	Argentina; Australia; Belgium; Brazil; Canada; China; Egypt; France; Germany; India; Pakistan; Poland; Portugal; Russia; Spain; Sweden; Switzerland; UK; USA.	Representative sample: market research companies in each country.	1	36, 268	Knowledge	Research	64% were unfamiliar with genomic terms, 36% had some familiarity; Variations by country; In Australia, 28.5% were familiar, with 12.6% stating they had personal experience of a genetic condition or family history of a condition.	Genomic data sharing; donation; genetic information
Middleton A, Morley KI, Bragin E, Firth HV, Hurles ME, Wright CF, Parker M; DDD study. Attitudes of nearly 7000 health professionals, genomic researchers and publics toward the return of incidental results from sequencing research. Eur J Hum Genet. 2016 Jan;24(1):21-9. doi: 10.1038/ejhg.2015.58. Epub 2015 Apr 29. PMID: 25920556; PMCID: PMC4795240.	Cross-sectional. Survey.	10 short films, embedded within the survey, were used as a medium to illustrate the ethical issues raised by genome sequencing; survey assessed attitude towards returning pertinent and incidental findings.	75 countries in total (from USA, Canada, Mexico, Australia, NZ, Europe, Middle East, South America, Asia, Africa)	Convenience sample: via traditional media (i.e., television, radio and online news items on the research), social media (Facebook, Twitter, LinkedIn, Google Ads and a Blog).	1	6, 914	Attitude	Research	Attitude was generally positive towards returning incidental research findings; 94% thought participants should be able to receive results if they want across a range of scenarios - 69% even if condition cannot be prevented, 98% if preventable, response to medication information (94%), for conditions relevant to children (95%), those that are not immediately relevant but may be later in life (87%…	from abstract: genome sequencing research personal and clinical utility opportunistic screening secondary findings incidental findings genomic information
Mighton C, Carlsson L, Clausen M, Casalino S, Shickh S, McCuaig L, Joshi E, Panchal S, Semotiuk K, Ott K, Elser C, Eisen A, Kim RH, Lerner-Ellis J, Carroll JC, Glogowski E, Schrader K, Bombard Y; Incidental Genomics Study Team. Quality of life drives patients' preferences for secondary findings from genomic sequencing. Eur J Hum Genet. 2020 Sep;28(9):1178-1186. doi: 10.1038/s41431-020-0640-x. Epu…	Cross-sectional. Interview.	Patient preferences.	Canada	Purposive sample: patients enrolled in a RTC.	2	31	Motivation Attitude	Clinical Research	Attitude: The benefits of SFs included: potential to manage symptoms or change behaviour; plan for the future in practical terms; value of information now and in the future; information that is useful for family; empowerment. Potential harms included: negative affect and family conflict. Motivation: Preserving health and non-health quality of life; more information often viewed as better to infor…	Genomic sequencing; personal utility; clinical utility; actionable genomic information; cancer history; quality of life
Muflih SM. Measuring knowledge and attitudes regarding the use of pharmacogenetic testing among patients and prescribers: diffusion of innovation theory. Nova Southeastern University; 2017.	Cross-sectional. Survey.	7 items assessing knowledge of PGx testing and the influence of genes on medications; 1 item about awareness of PGx testing; 18 items assessing preferences for use of PGx; prior experience and willingness were also assessed.	USA	Convenience sample: Nova Southeastern University (NSU) Clinic Pharmacy located in Fort Lauderdale, Florida.	1	192	Attitude Knowledge	Clinical	Attitude: Majority had favorable attitudes toward PGx testing and its perceived benefits on health; willingness to take these tests; results could lead to better treatment options. Concerns included, financial cost, potential for discrimination; most views on relative advantages of PGx testing were positive; attitudes related to the perceived need, relative advantage, compatibility, and trialabil…	Pharmacogenetic testing; Roger's DOI; chronic diseases
Naidoo L, Reddy P. Stakeholder knowledge and attitudes toward the use of predictive genetic testing in South Africa. J Community Genet. 2022 Dec;13(6):567-577. doi: 10.1007/s12687-022-00606-y. Epub 2022 Sep 9. PMID: 36085342; PMCID: PMC9462643.	Cross-sectional. Survey	A scoring scale (strongly agree, agree, disagree and strongly disagree and undecided) was used to determine the level of knowledge and type of attitude participants had towards predictive genetic testing: 44 items for knowledge;	South Africa	Convenience sample: Registered teachers from local schools	1	45	Attitude Knowledge	Clinical	76% had "adequate" knowledge of genomic medicine; 93% had a positive attitude towards GT. Knowledge: Three factors: disease prevention, lack of guidelines and regulations and availability and access to GT. Concepts, use & advantages of GT for disease prevention were broadly understood; there was an awareness of lack of ethical and legal frameworks for GT; and an awareness of genetic services. Att…	Genomic medicine; Disease risk; Genetic testing; public health; risk profiling
Napier CE, Davies G, Butow PN, Schlub TE, Best MC, Bartley N, Juraskova I, Meiser B, Tucker KM, Biesecker BB, Thomas DM, Ballinger ML; Members of the PiGeOn Project. Cancer patient knowledge about and behavioral intentions after germline genome sequencing. Patient Educ Couns. 2022 Mar;105(3):707-718. doi: 10.1016/j.pec.2021.07.004. Epub 2021 Jul 7. PMID: 34247865.	Cross-sectional. Survey.	7 items, multiple choice including 'don't know' category. Scale was developed with MDT advice.	Australia	Convenience sample: of cancer (RisC) study participants and relatives who had been recruited by clinical cancer geneticists, genetic counsellors or oncologists.	2	610	Knowledge	Clinical Research	n = 379 patients; n = 231 relatives. Patients and relatives had similar knowledge scores at baseline: mean = 45% patients and 43% relatives; ~75% of both groups knew that can find variant know nothing about; 90% patients, 95% relatives didn't know how prevalent variants were; more than 75% both groups didn't know that sequencing was only sometimes helpful for predicting future cancer risk.	Genome sequencing; cancer; behaviour intention; cancer diagnosis/ risk; behaviour change; decision making
Nicholls SG, Etchegary H, Carroll JC, Castle D, Lemyre L, Potter BK, Craigie S, Wilson BJ; CIHR Emerging Team in Genomics and Screening. Attitudes to incorporating genomic risk assessments into population screening programs: the importance of purpose, context and deliberation. BMC Med Genomics. 2016 May 23;9(1):25. doi: 10.1186/s12920-016-0186-5. PMID: 27215612; PMCID: PMC4878078.	Cross-sectional. Mixed methods (Deliberative workshop; Survey)	9 items (acceptability, interest in knowing risk; concerns; implications for planning and family members). A word valence test was also used.	Canada	Convenience sample: Community groups or random digit telephone dialing. Eligibility for the CRC workshop - 50+ years. Eligibility for T1DM workshop - recently been offered NBS.	1	188	Attitude	Clinical	Colorectal Screening n = 148; NBS Type 1 Diabetes n = 40. Both groups were supportive of public funding for genomic risk profiling; less positive about individual testing, with a significant decrease in support over the course of the workshop. Quantitative data: Risk tests are acceptable (CRC 90%, T1DM 39%); not interested in knowing risk (CRC 8%, T1DM 39%); Worry about results (CRC 47%, T1DM 88%…	Genomic information; risk assessment; precision medicine; personal genomic profiling; population screening; colorectal cancer screening; newborn screening for diabetes
Ogunrin O, Woolfall K, Gabbay M, Frith L. Relative solidarity: Conceptualising communal participation in genomic research among potential research participants in a developing Sub-Saharan African setting. PLoS One. 2018 Apr 5;13(4):e0195171. doi: 10.1371/journal.pone.0195171. Erratum in: PLoS One. 2018 Jun 19;13(6):e0199514. PMID: 29621313; PMCID: PMC5886479.	Cross-sectional. Focus Group.	Willingness to participate, why.	Nigeria	Purposive sample: Community members attending a research facility. Participants were not participating in genomic research.	1	50	Motivation Knowledge	Research	Motivation: Personal benefits included: learn more about self; prepare for future risks; information provided at no cost. Community benefit included: advance research; new treatments; improve health delivery. Knowledge: Varied across adult and young adult groups. Adults talked of benefits to the community. Youths talked of benefits to themselves and personal decision making (felt better informed …	Genomic research; consent
Okita T, Ohashi N, Kabata D, Shintani A, Kato K. Public attitudes in Japan toward participation in whole genome sequencing studies. Hum Genomics. 2018 Apr 13;12(1):21. doi: 10.1186/s40246-018-0153-7. PMID: 29653595; PMCID: PMC5899336.	Cross-sectional. Survey	I item asked "Do you have concerns regarding the establishment of WGS technology"? (Very much, moderately, neutral, a little, not at all)	Japan	Representative sample: general public	1	2, 399	Attitude	Research	29% were very much or moderately concerned about WGS technology; 40% neutral; 32% at little or not at all.	WGS; gene-related information
Olwi D, Merdad L, Ramadan E. Knowledge of Genetics and Attitudes toward Genetic Testing among College Students in Saudi Arabia. Public Health Genomics. 2016;19(5):260-8. doi: 10.1159/000446511. Epub 2016 Aug 20. PMID: 27544410.	Cross-sectional. Survey.	7 items assessed genetic knowledge, including awareness of the term 'genetic testing' and a rating of knowledge as higher, the same as, or lower than others'; 11 items assessed attitude towards GT. Items were based on existing measures.	Saudi Arabia	Convenience sample: Faculties of Dentistry, Sciences, and Arts and Humanities.	1	920	Attitude Knowledge	Clinical	Knowledge:87-91% answered questions on the nature of genetic diseases correctly; some misunderstanding concerning the characteristics of genetic diseases (e.g., the impact of lifestyle on genetic diseases, 63% correct); 78%% knew that healthy people can have a child with a genetic disease; 55% that if an ultrasound doesn't reveal abnormality, the child is not automatically assumed healthy. Attitu…	Genetics; genetic testing; inherited diseases; untreatable
Ong R, Howting D, Rea A, Christian H, Charman P, Molster C, Ravenscroft G, Laing NG. Measuring the impact of genetic knowledge on intentions and attitudes of the community towards expanded preconception carrier screening. J Med Genet. 2018 Nov;55(11):744-752. doi: 10.1136/jmedgenet-2018-105362. Epub 2018 Aug 1. PMID: 30068663.	Cross-sectional. Survey.	Used several existing scale (modified for rare disease focus)s measuring prior knowledge of PCS, genetic knowledge, attitudes towards PCS, intention to take a PCS test and follow-up considerations of PCS. Knowledge: 21 items (e.g., a gene is part of a chromosome). Attitude 22 items, 4 factors (apprehension and religious beliefs; equity and empathy; feelings about individual’s with genetic disorde…	Australia	Convenience sample: third-party market research company.	1	832	Attitude Knowledge	Clinical	Knowledge: One-third had heard about PCS; 77% correctly answered at least 10/21 items; two-thirds answered key concepts re: carrier screening correctly; but only 13% answered probability questions correctly, 35% about inheritance of mutations; ~50% correctly answered that their child may still have a genetic disease even if both parents tested negative for the disease. Misconceptions about diseas…	Preconception carrier screening; reproductive choices; decision making; disease screening
Raghuram Pillai P, Prows CA, Martin LJ, Myers MF. Decisional conflict among adolescents and parents making decisions about genomic sequencing results. Clin Genet. 2020 Feb;97(2):312-320. doi: 10.1111/cge.13658. Epub 2019 Dec 2. PMID: 31654527; PMCID: PMC8177079.	Cross-sectional. Survey.	Decisional Conflict Scale; items assessing influences on their choices.	USA	Purposive sample.	1	163	Motivation	Research	163 pairs - adolescent (13-17 years) and parent dyads. Parents noted privacy and confidentiality. Both wanted to gain more knowledge; improve health; help others. Adolescents had significantly increased decisional conflict (32% of adolescents and 20% of parents reported moderate or high DCS scores). Those with high DCS were less likely to want all results.	Decision making; adolescent; genomics; genomic testing; actionable results
Rego S, Dagan-Rosenfeld O, Bivona SA, Snyder MP, Ormond KE. Much ado about nothing: A qualitative study of the experiences of an average-risk population receiving results of exome sequencing. J Genet Couns. 2019 Apr;28(2):428-437. doi: 10.1002/jgc4.1096. Epub 2019 Mar 5. PMID: 30835913; PMCID: PMC6456364.	Cross-sectional. Interview.	Reasons for participating, perceptions of risks/benefits, expectations for and reaction to results.	USA	Convenience sample: Integrated Personal Omics Profiling (iPOP) project via FM radio, internet advertisements, other research participants, word of mouth.	2	12	Motivation	Research	Motivated to learn more about self and health risks (to be proactive); general curiosity; family history of disease; contribute to research; share information with family. Perceived risk/s: none although some weighed up possibility of distress. Several expressed feelings of validation or closure when results were returned; very few made changes to their lifestyle or health care; most discussed in…	WGS; healthy population
Ridgeway JL, Albertie M, Pantoja E, Prescott D, Zhu X, Breitkopf CR. Understanding diverse perspectives on genetic research through focus group talk. International Journal of Qualitative Methods. 2019 Dec 24;18:1609406919892476.	Cross-sectional. Focus Group.	Reactions to and impressions of the term 'genetic research', what participants know about genetic research and what they would want to know about genetic research	USA	Purposive sample: Participants were recruited through flyers in local churches, health centers and word of mouth.	1		Knowledge	Research	Described genetics as blood-line, a way of understanding themselves/ancestry; some noted it could differ from cultural or religious beliefs; described personal genetic donations as donations of family bloodline. presumed family benefit from research and spoke about future generations, helping others; often described using futuristic terms that portrayed caution such as “science fiction” and “clon…	Genetic research; biobank; precision medicine; health disparities; underrepresented communities; conceptualization of genomics
Riggs ER, Azzariti DR, Niehaus A, Goehringer SR, Ramos EM, Rodriguez LL, Knoppers B, Rehm HL, Martin CL; Clinical Genome Resource Education Working Group. Development of a consent resource for genomic data sharing in the clinical setting. Genet Med. 2019 Jan;21(1):81-88. doi: 10.1038/s41436-018-0017-5. Epub 2018 Jun 13. PMID: 29899502; PMCID: PMC6292744.	Cross-sectional. Survey.	40 items; 4 item T/F assessed knowledge of data sharing concepts/practices; un/willingness to participate and why (pre-post intervention with materials).	USA	Purposive sample: online market research company (SSI).	1	5, 162	Motivation Knowledge	Clinical Research	Motivation: Positive reasons - help others, improve own healthcare, contribute to scientific knowledge. After watching the video were less likely to cite privacy concerns. Knowledge: Scores ranged from 0 (no correct answers) to 4 (all correct answers), Mean score = 1.8. Post written/video materials knowledge increased significantly.	Consent; data sharing; genetic testing; genetic health information
Rogith D, Yusuf RA, Hovick SR, Fellman BM, Peterson SK, Burton-Chase AM, Li Y, Bernstam EV, Meric-Bernstam F. Patient knowledge and information-seeking about personalized cancer therapy. Int J Med Inform. 2016 Apr;88:52-7. doi: 10.1016/j.ijmedinf.2016.01.005. Epub 2016 Jan 18. PMID: 26878762; PMCID: PMC4789765.	Cross-sectional. Survey.	16 item T/F/Don't know/Prefer not to answers measure developed from a literature review and expert knowledge assessed knowledge about: personalized cancer therapy, molecular testing, technical definitions, goals of therapy, types of mutations, limitations and implications, incidental findings, and ethical issues.	USA.	Convenience sample: newly registered breast cancer patients at a comprehensive cancer center.	1	100	Knowledge	Clinical	M technical knowledge = 8.68 (SD=3.8); 85% identified technical definitions of personalized cancer therapy, 62% molecular testing, 76% molecular markers; most identified the goals of personalised cancer therapy (e.g., reduce side effects); 75% aware of genetic privacy; 54% of variants in hereditary genetic variants in hereditary breast and ovarian cancer; 13% knew the difference between germline …	Molecular testing; personalized cancer therapy; breast cancer patient
Sanderson SC, Linderman MD, Suckiel SA, Diaz GA, Zinberg RE, Ferryman K, Wasserstein M, Kasarskis A, Schadt EE. Motivations, concerns and preferences of personal genome sequencing research participants: Baseline findings from the HealthSeq project. Eur J Hum Genet. 2016 Jan;24(1):14-20. doi: 10.1038/ejhg.2015.118. Epub 2015 Jun 3. Erratum in: Eur J Hum Genet. 2016 Jan;24(1):153. PMID: 26036856; P…	Longitudinal. Mixed methods (Interview; Survey).	Motivations for participating, interest in personal WGS results, expectations, concerns and understanding of WGS. Pre-survey measured socio-demographic characteristics, motivations, concerns and intentions.	USA	Convenience sample: Mount Sinai Medical Center via flyers and word-of-mouth; participants had their genomes sequenced and received a variety of genetic results. Results reported are baseline measures.	1	35	Motivation	Research	Motivations: learn about disease risk, make lifestyle changes; curiosity; contribute to research; learn about ancestry; learn about family disease risk; self-exploration; novel opportunity with no cost involved; information to help plan for the future, including reproductive decisions; and other people they knew were participating. Potential barriers included adverse psychological impacts (25%), …	genome sequencing healthy individuals data sharing personal disease risk data privacy raw genomic data genetic results
Saya S, McIntosh JG, Winship IM, Milton S, Clendenning M, Kyriakides M, Oberoi J, Buchanan DD, Jenkins MA, Emery JD. Informed choice and attitudes regarding a genomic test to predict risk of colorectal cancer in general practice. Patient Educ Couns. 2022 Apr;105(4):987-995. doi: 10.1016/j.pec.2021.08.008. Epub 2021 Aug 8. PMID: 34400040.	Cross-sectional. Mixed methods (Survey; Interview).	Attitude: Multidimensional Measure of Informed Choice. Knowledge: 11 items (technical, methodological and institutional), 8 correct responses = adequate knowledge. Motivation items assessed reasons for choosing to have GT or not.	Australia	Convenience sample: patients recruited through GPs. They were given the option of having a DNA sample collected.	1 2	16	Attitude Motivation Knowledge	Clinical	Attitude: Most had a positive attitude, some had concerns or were indifferent. Benefits included: potential behavioural changes; understand own and family's risk; curiosity. Potential harms centered around privacy, discrimination and skepticism about the utility of the results. Motivation: Understand cancer risk; reassurance; family history. Reasons for not participating: worry; don't want to kno…	Cancer screening; risk prediction; colorectal cancer; polygenic risk score; clinical utility; genomics; genomic testing
Saylor KW, Ekunwe L, Antoine-LaVigne D, Sellers DE, McGraw S, Levy D, Splansky GL, Joffe S. Attitudes Toward Genetics and Genetic Testing Among Participants in the Jackson and Framingham Heart Studies. J Empir Res Hum Res Ethics. 2019 Jul;14(3):262-273. doi: 10.1177/1556264619844851. Epub 2019 May 8. PMID: 31068049; PMCID: PMC6565476.	Cross-sectional. Survey.	Genetic testing attitude scale: 3 items measured on 5-point scale (“a bad thing/a good thing,” “beneficial/harmful,” and “important/not important.”); Genetics attitude measures: word valence test. Knowledge of genetics and GT: 7 item T/F scale, combining four questions from Singer et al. (2004) that looked at knowledge of genomic applications and three questions about genetic concepts from Furr &…	USA	Secondary analysis of data from prior study of: Jackson Heart Study (JHS); Framingham Heart Study (FHS); Framingham Heart Study-Omni cohort (FHS-omni)	2	2, 075	Attitude Knowledge	Clinical	JHS n = 960; FHS n = 955; FHS-omni n = 160. Attitude: GT attitudes were highly positive. The most commonly endorsed positive words about genetic testing were “hopeful” (60%-70%) and “optimistic” (44%-64%); most commonly endorsed negative words were “cautious” (35%-38%) and “concerned” (25%-55%). Less than 15% were “worried,” and 5% or fewer were “pessimistic” or “horrified”. Knowledge: Technical …	Genetics; research
Schmidlen TJ, Scheinfeldt L, Zhaoyang R, Kasper R, Sweet K, Gordon ES, Keller M, Stack C, Gharani N, Daly MB, Jarvis J, Christman MF. Genetic Knowledge Among Participants in the Coriell Personalized Medicine Collaborative. J Genet Couns. 2016 Apr;25(2):385-94. doi: 10.1007/s10897-015-9883-z. Epub 2015 Aug 27. PMID: 26306685; PMCID: PMC4769688.	Cross-sectional. Survey.	15 items measuring knowledge of basic genetics, inheritance, gene/environment interactions on complex diseases, disease susceptibility and genetic variation (including 11 from Jallinoja & Aro, 1999; 2 from Christianson et al., 2010 and two new items); 4 genetic education background questions.	USA	Convenience: Community members (civilians, military personnel); patients diagnosed with prostate or breast cancer.	1 2	3388	Knowledge	Clinical Research	Higher knowledge of heredity and the relationships between genes, environment and disease (90%+ correct) compared to specific information about genes, chromosomes, cells and body (80% or less correct) or technical terms (e.g. SNPs or gene numbers - 15-40% correct). Good understanding of general concepts in genetics and disease (especially with those with previous exposure to genetic education, ge…	Personalized medicine; personalized genetic risk reports; complex disease; drug response
Schneider JL, Goddard KA, Davis J, Wilfond B, Kauffman TL, Reiss JA, Gilmore M, Himes P, Lynch FL, Leo MC, McMullen C. "Is It Worth Knowing?" Focus Group Participants' Perceived Utility of Genomic Preconception Carrier Screening. J Genet Couns. 2016 Feb;25(1):135-45. doi: 10.1007/s10897-015-9851-7. Epub 2015 Jun 21. PMID: 26093606; PMCID: PMC4726717.	Cross-sectional. Focus Group.	Prior experience with testing, reasons for/against CS; awareness/understanding of risks/benefits; incidental findings (IF); and preferences for returning results.	USA	Convenience sample: electronic health record data as part of a broader clinical trial of genomic preconception carrier screening.	2	16	Attitude Motivation	Clinical	Attitude: There were 2 orientations, certain and hesitant. Certain group: information was power; reduce anxiety; assist family planning decision; preparation and prevention (some noted difficulty in understanding results and potential for negative affect). Hesitant group: knowing could create uncertainty and stress; risk may not manifest as disease; interferes with natural/sacred experience of pr…	Genomic preconception carrier screening; decision making; WGS
Smit AK, Reyes-Marcelino G, Keogh L, Cust AE, Newson AJ. 'There is a lot of good in knowing, but there is also a lot of downs': public views on ethical considerations in population genomic screening. J Med Ethics. 2020 May 20:medethics-2019-105934. doi: 10.1136/medethics-2019-105934. Epub ahead of print. PMID: 32434901.	Cross-sectional. Interview	Explored experience of receiving information and attitude towards population genomic screening.	Australia	Purposive sample: sub-study of an RCT (examining acceptability of providing personalised genomic risk of melanoma to the public); received personal risk score based on common, well-characterized variants in 21 genes.	2	30	Attitude	Clinical	Some felt a personalised score would increase personal responsibility for health and motivate preventative behaviors/early detection; Some noted potential adverse psychological impact and anxiety re: passing variants onto children. Concerns included effects on insurance and health costs of population genomic screening.	Genomics; population; implementation; prevention; early detection; risk; melanoma
Strong KA, May T, McCauley M, Pean Kirschner AL, Jeruzal J, Wilson SL, Zusevics KL, Knight C. Adult adoptees’ attitudes regarding the potential use of genetic information to fill the gap in their family health history. Adoption & fostering. 2017 Jul;41(2):159-69.	Cross-sectional. Focus Group.	Access to birth family health history information; type of information; usefulness of GS.	USA	Convenience sample: web solicitations to local adoption agencies, online community groups and open-access adoption groups, chat groups.	1	17	Motivation Attitude	Clinical	Attitude: Saw benefit in learning about self and health; and potential for testing to make them feel in control. Harms included negative effect, privacy concerns and a need for expert guidance to understand genetics. Motivation: Information to fill in gaps in personal story and family knowledge; inform identity or medical history; sense of control. Barriers: discovering worrisome information; uns…	Genetics; genomics; personal health history; genetic testing; genome sequencing
Tolusso LK, Collins K, Zhang X, Holle JR, Valencia CA, Myers MF. Pediatric Whole Exome Sequencing: an Assessment of Parents' Perceived and Actual Understanding. J Genet Couns. 2017 Aug;26(4):792-805. doi: 10.1007/s10897-016-0052-9. Epub 2016 Dec 16. PMID: 27987066.	Cross-sectional. Survey.	63 items: 17 items (not at all-Very well) assessed perceived understanding (modelled on Quality of Informed Consent (QuIC) questionnaire by Joffe et al. (2001) and adapted from cancer to clinical exome sequencing); 21 items assessed actual understanding; 9 items about SF; 16 items demographics. Items were generated based on standardized information provided to patients.	USA.	Purposive sample: parents/guardians who consented to clinical exome sequencing through a hospital medical center and seen in genetics clinics or non-genetics clinics.	2	53	Knowledge	Clinical	Perceived knowledge: >50% of parents felt they had a good understanding of information. Parents reported the highest perceived understanding about their choice to have whole exome sequencing (WES) (100%) and learn about secondary findings (93%). Least perceived understanding of possible discrimination based on WES results (53%), how genes are analyzed by WES (55%), and the implications of seconda…	WGS; informed consent; secondary findings; incidental findings; genetic counseling; discrimination; genetic analysis
Uebergang E, Best S, de Silva MG, Finlay K. Understanding genomic health information: how to meet the needs of the culturally and linguistically diverse community-a mixed methods study. J Community Genet. 2021 Oct;12(4):549-557. doi: 10.1007/s12687-021-00537-0. Epub 2021 Jun 29. PMID: 34185265; PMCID: PMC8554909.	Cross-sectional. Mixed methods (Interview; Survey).	Views of the content, language, readability, structure, organisation, and design of a genomics resource, and its potential to support decision making.	Australia	Convenience sample: patients and community members through multicultural support services and language services in major hospitals.	1	4	Knowledge	Clinical	Discussed influence of culture on understanding GT including religious views, privacy concerns and the cultural competency of health services and professionals; limited understanding of GT and its implications; perceptions shaped by representations in the media; major challenge was in comprehension of terminology which was confusing, foreign and not very clear.	Clinical genomics; genomic resources; genomic testing; multicultural; terminology
Urban A, Schweda M. Clinical and personal utility of genomic high-throughput technologies: perspectives of medical professionals and affected persons. New Genetics and Society. 2018 Apr 3;37(2):153-73. DOI: 10.1080/14636778.2018.1469976	Cross-sectional. Interview	4 scenarios (informed consent, handling of genomic information, applications in different practical contexts); questions aimed to elicit perspectives and understandings of general topics (e.g., hereditary, big data trends).	Germany	Purposive sample: Targeted people with experience in WGS via surgical ward nurses and psychiatric team meetings. Health care professionals were also recruited but are not reported as they are outside the scope of this review.	2	10	Attitude	Clinical Research	Delineated 4 types of personal utility for people who have undergone GS. 1) Planning: making provisions for later life and starting a family; prevention, provision, and future plans. 2) Altruism: science as good and meaningful. 3) Relief and justification: help in coping and dealing with a condition on a psychological or social level; ending diagnostic odyssey. 4) Self-knowledge: intrinsic value …	Genomic sequencing; clinical utility; personal utility; planning; self-determination; informed consent
Urban A. "…This Has to Do With My Identity. And I Don't Want to Make it Totally Transparent." Identity Relevance in the Attitudes of Affected People and Laypersons to the Handling of High-Throughput Genomic Data. Front Sociol. 2020 Dec 1;5:532357. doi: 10.3389/fsoc.2020.532357. PMID: 33869478; PMCID: PMC8022580.	Cross-sectional. Interview; Focus Group.	Vignette used to assess issues of data storage, long term storage and personally relevant results. Content analysis.	Germany	Purposive sample: Patients with experience with testing recruited through University hospital departments (psychiatry and oncology). Publics recruited through posters, flyers, social media (Facebook) and eBay ads.	1 2	51	Knowledge	Clinical	Publics n = 43; Patients experienced with testing n = 8. Saw value in genomic information to predict health, potential, and character traits; recognition of power imbalances in research and sharing of genomic 'property; aware of familial nature of information and saw genomics as confirming or threatening family identity.	Identity; genomic sequencing; genetic tests
Viberg Johansson J, Segerdahl P, Ugander UH, Hansson MG, Langenskiöld S. Making sense of genetic risk: A qualitative focus-group study of healthy participants in genomic research. Patient Educ Couns. 2018 Mar;101(3):422-427. doi: 10.1016/j.pec.2017.09.009. Epub 2017 Sep 18. PMID: 28947362.	Cross-sectional. Interview.	Conceptions of genetic risk.	Sweden	Convenience sample: experienced research participants.	2	16	Knowledge	Research Clinical	Understood genetic risk as a binary concept not as a probability (have risk or do not; some saw risk as an explanation (why people get certain diseases); some through it revealed who they are/identity; though it could affect life ahead (enable planning, take control/preventative measures).	Genetic risk; communication; research participants; healthy; cardiopulmonary disease
Wallingford CK, Cutler K, Istiko SN, Fowles LF, Lamb R, Bean J, Healy L, Hondow G, Pratt G, Vidgen ME, Waddell N, Evans E, Bunker D, McInerney-Leo AM. Queensland Consumers' Awareness and Understanding of Clinical Genetics Services. Front Genet. 2020 Oct 15;11:537743. doi: 10.3389/fgene.2020.537743. PMID: 33193608; PMCID: PMC7593610.	Cross-sectional. Survey.	Attitude: 4 items (availability of genetic testing) and 2 open-ended fields evaluating perceived benefits and concerns with GT. Knowledge: 1 item asking awareness of genomic medicine; 4 items assessing familiarity.	Australia	Convenience sample: delegates attending the Queensland Genomics panel presentation on genomics in medicine, at the Health Consumer Queensland annual forum in 2018 (Brisbane) and 2019 (Cairns).	1	59	Attitude Knowledge	Clinical	Attitude: Most felt GT should be widely available; offered to all pregnant women; and receive funding for test development. Some felt genetic information promotes a sense of control and can improve healthcare; others had ethical concerns and noted knowledge limitations may inhibit use. Knowledge: High levels of awareness/familiarity with genomics in medicine; 71% knew someone with genetic disorde…	Genetics; genomics; genetic testing; personal control; healthcare; discrimination and privacy
Waltz M, Cadigan RJ, Prince AER, Skinner D, Henderson GE. Age and perceived risks and benefits of preventive genomic screening. Genet Med. 2018 Sep;20(9):1038-1044. doi: 10.1038/gim.2017.206. Epub 2017 Dec 7. PMID: 29215654; PMCID: PMC5991986.	Cross-sectional. Interview.	Motivation for participating and understanding of the risks and benefits of targeted GS.	USA	Convenience sample: general internal medicine clinic at UNC Hospitals Kaiser Permanente Northwest research biobank. Participants were consented into GeneScreen.	2	50	Attitude Motivation	Clinical	Attitude and motivation: Benefits included: advancing science and helping others (societal benefit); provide information for other generations (family benefit); prevention and treatment of identified conditions (personal benefit); peace of mind if results are negative (personal benefit); 28% saw no risks; others noted discrimination (health/life insurance, employment), worry about results. Howeve…	Genomic research; preventive genomic screening; genome sequencing; clinical benefits; genomic research; clinical genomics
Wang Q, Pang C, Meng L, Wang G. Public perceived knowledge of, attitude toward, and use of genetic testing in urban China. J Genet Couns. 2021 Dec;30(6):1629-1639. doi: 10.1002/jgc4.1428. Epub 2021 May 4. PMID: 33942946.	Cross-sectional. Survey	Attitude: 1 item (GT as doing more harm than good (harm > good), pros to be equal with its cons (harm = good), and doing more good than harm (harm < good). Perceived knowledge: 1 item (never heard of GT, heard of GT at some point, and very familiar with GT).	China	Representative sample: quota sampling (age, gender, income).	1	868	Attitude Knowledge	Clinical	Attitude: 49% thought pros/cons of testing were equal; 45% thought testing did more good than harm; 7% did more harm than good. Knowledge: 33% self-reported that they had never heard of genetic testing; 60% had; 7% were very familiar.	Genetic testing
Warren V, Critchley C, McWhirter R, Walshe J, Nicol D. Context matters in genomic data sharing: a qualitative investigation into responses from the Australian public. BMC Med Genomics. 2023 Apr 1;15(Suppl 3):275. doi: 10.1186/s12920-023-01452-8. PMID: 37005651; PMCID: PMC10068139.	Cross-sectional. Survey.	Five open-ended questions to assess views on data sharing across 7 scenarios; 6 T/F technical and methodological knowledge questions were used to check familiarity with concepts of genes and genomics after a video and prior to the survey.	Australia	Representative sample: quota sampling via market research	1	243	Attitude Motivation Knowledge	Clinical Research	Knowledge: Three quarters of respondents (74.6%) answered all six T/F questions correctly after a two-minute video and the mean number of questions answered correctly was 5.68. Respondents reported a high intention to share their genomic data in multiple contexts, with an overall mean of 71.2% across all the scenarios. However intention to share varied dramatically between scenarios, with the hig…	Genomic data sharing; commercialization; Governance; genetic da; diverse scenarios; data sharing
Waters EA, Ball L, Gehlert S. "I don't believe it." Acceptance and scepticism of genetic health information among African-American and White smokers. Soc Sci Med. 2017 Jul;184:153-160. doi: 10.1016/j.socscimed.2017.04.053. Epub 2017 May 3. PMID: 28527373; PMCID: PMC5535773.	Cross-sectional. Focus Group.	Genes and the role of genes in health, addiction and smoking.	USA	Convenience sample: volunteers from a university research participant registry who smoked and had “some knowledge” of genes and genetic terms	1	84	Knowledge	Research	Demonstrated technical knowledge of genetic transmission, disease risk and behaviors and related predisposition to illness or behaviors including substance addiction. Some rejected the idea that smoking could be due to genetic findings/variants in favor of the importance of personal agency and willpower.	Gene-environment interaction; health communication; information processing; genetic risk information; genomic information; acceptance
Wöhlke S, Schaper M, Oliveri S, Cutica I, Spinella F, Pravettoni G, Steinberger D, Schicktanz S. German and Italian Users of Web-Accessed Genetic Data: Attitudes on Personal Utility and Personal Sharing Preferences. Results of a Comparative Survey (n=192). Front Genet. 2020 Mar 18;11:102. doi: 10.3389/fgene.2020.00102. PMID: 32265977; PMCID: PMC7099127.	Cross-sectional. Survey.	Items measured concerns/benefits (psychological stress, certainty, potential for prevention, life planning, research, stigmatization, discrimination and utility of predictive testing.	Germany; Italy	Convenience sample: clinical institutes and testing services in Germany and Italy.	2	192	Attitude	Clinical	Germany n = 103; Italy n = 89. Attitude: 47% thought everybody should undergo genetic testing for disease risk prediction; Predictive testing is useful (German 47%, Italy 74%); people have the right not to know about predispositions (German 84%, Italy 38%); testing provides certainty (German 59%, Italy 30%); little fear of discrimination; most were optimistic about the possibilities; Italians ass…	genomics; health information; utility; genetic information; web-accessed; genetic results; genetic testing; genetic screening
Wöhlke S, Schaper M, Schicktanz S. How Uncertainty Influences Lay People's Attitudes and Risk Perceptions Concerning Predictive Genetic Testing and Risk Communication. Front Genet. 2019 Apr 26;10:380. doi: 10.3389/fgene.2019.00380. PMID: 31080458; PMCID: PMC6497735.	Cross-sectional. Focus Group.	Vignettes were used as a stimulus for discussion.	Germany	Convenience sample: flyers at public and local institutions, social media, mailing lists and online ads.	1	43	Attitude	Clinical	Overall, positive and open attitude toward predictive genetic testing; >treatment options available was associated with > positive attitude; many felt overburdened by the information, delegated decision-making to physicians; concerned about emotional impact (shock); benefits of advance-planning, early testing; some only wanted results that were actionable; risk viewed in optimistic way after stra…	Risk; predictive genetic diagnostics; genetic testing; ethics; uncertainty; communication; health behaviour
Yamamoto M, Sakurai K, Mori C, Hata A. Participant mothers' attitudes toward genetic analysis in a birth cohort study. J Hum Genet. 2021 Jul;66(7):671-679. doi: 10.1038/s10038-020-00894-7. Epub 2021 Jan 25. PMID: 33495570; PMCID: PMC8225506.	Cross-sectional. Survey.	Attitude: 6 items, Definitely agree-Definitely disagree (beneficial, data sharing, data management, concerns, credibility, interest in results). Knowledge: self-reported knowledge of the five basic genomic terms (gene, DNA, chromosome, genome, recombinant DNA technique) at levels of knows meaning (2 points), aware of term (1 point), and does not know term (0 points). Total score was grouped into …	Japan	Convenience sample: Adjunct study of the JECS (cohort study of pregnant women) to assess attitudes prior to GT.	1	1, 762	Attitude Knowledge	Research	Attitude: Most saw GT as beneficial and agreed to data sharing of anonymous data; some were concerned about security (26%) and use of data (31%); 89% wanted to receive results. Knowledge: 29% answered that they did not know the term "genome"; almost all mothers knew the meaning of, or were aware of, the term gene, DNA, and chromosome.	Genetic analysis ; birth cohort study; return of results; genetic information management
Zarate OA, Brody JG, Brown P, Ramirez-Andreotta MD, Perovich L, Matz J. Balancing Benefits and Risks of Immortal Data: Participants' Views of Open Consent in the Personal Genome Project. Hastings Cent Rep. 2016 Jan-Feb;46(1):36-45. doi: 10.1002/hast.523. Epub 2015 Dec 17. PMID: 26678513; PMCID: PMC4871108.	Cross-sectional. Interview.	Consent experiences, data sharing, family members, risks and benefits of participation, motivations and expectations.	USA	Recruited from the 2013 Genomes Environments Traits (GET) Conference in Boston, MA. N = 16 had GS, others were waiting.	2	34	Attitude Motivation Knowledge	Clinical Research	Attitude: Overall, positive. Most salient risks- discrimination (n=29), disclosure to social contacts (n = 13); potential for distressing information, but would want to know; described futuristic risks but regarded them as unimportant; a few were concerned about data use for profit. Participants considered risks as possible but not likely to be a problem for them personally. Motivation: Most were…	Informed consent ; personal genome project; privacy; reidentification; data sharing; genomics research; diverse populations
Zhang Y, Huang S, Xiao H, Ding X. Parental genetic knowledge and attitudes toward childhood genetic testing for inherited eye diseases. Mol Genet Genomic Med. 2020 Sep;8(9):e1402. doi: 10.1002/mgg3.1402. Epub 2020 Jul 13. PMID: 32662217; PMCID: PMC7507097.	Cross-sectional. Survey.	Attitude: 5 items (favorable), e.g., early detection, treatments, inform spouse/family; 7 items (unfavorable), e.g., worry, impact on employment, physical/psychological health impacts. 5-point Likert scale. Scores for each subscale were summed and converted to percentages. Knowledge: 12 items measured genetic knowledge on genes and heredity (adapted from Jallinoja and Aro, 1999)	China	Convenience sample: pediatric retina service of the Zhongshan Ophthalmic Center, Sun Yat-sen University.	1	359	Attitude Knowledge	Clinical	Attitude: Overall, most parents had a positive attitude (77%) compared to those who had a reserved attitude (63%). Most supported testing for early detection, would inform spouse of results, wanted to know if disease was hereditary; 37% would inform siblings. Reservations included: worry (35%); employment concerns (24%), effect on children (32%); impact on family relationships (26%) and family pl…	Genetic testing; genetics; inherited eye disease; parents; pediatrics; informed decision making
