# Supplementary material for: Publics’ knowledge of, attitude to and motivation towards health-related genomics: a scoping review
Source: Eur J Hum Genet. 2024 Feb 6;32(7):747–58. doi: 10.1038/s41431-024-01547-5 (PMC11220043; doi:10.1038/s41431-024-01547-5)
Supplement: Supplementary file 3 — Supplementary Material 3 [file 41431_2024_1547_MOESM3_ESM.xlsx]

## Sheet: N=92
Pearce, A., Mitchell, L., Best, S., Young, M. A. & Terrill, B. (2023) Publics’ knowledge of, attitude to and motivation towards health-related genomics: A scoping review. Supplementary Material:Results
	Knowledge					Clinical implications - ATTITUDE						Clinical implications - MOTIVATION						Personal implications - ATTITUDE				Personal implications - MOTIVATION				Personal implications - ATTITUDE				Personal implications - MOTIVATION				Personal implications - ATTITUDE			Personal implications - MOTIVATION			Personal implications - ATTITUDE							Personal implications - MOTIVATION
Included article/thesis	Awareness	Technical	Methodological	Institutional	Cultural	Health & medical (A)	Behavioural change (A)	System (A)	Economic efficiency (A)	System complexity (A)	Adverse resource implications (A)	Health & medical (M)	Behavioural change (M)	System (M)	Economic efficiency (M)	System complexity (M)	Adverse resource implications (M)	Positive affect (A)	Empowerment (A)	Negative Affect (A)	Powerlessness (A)	Positive affect (M)	Empowerment (M)	Negative affect (M)	Powerlessness (M)	Value (A)	Individual & family information (A)	Lack understanding (A)	Skepticism (A)	Value (M)	Individual & family information (M)	Lack understanding (M)	Skepticism (M)	Practical future planning (A)	Reproductive autonomy (A)	Adverse reproductive implications (A)	Practical future planning (M)	Reproductive autonomy (M)	Adverse reproductive implications (M)	Altruism (A)	Family & social dynamics (A)	Autonomy (A)	Family & social conflict (A)	Moral concerns (A)	Stigmatization & discrimination (A)	Confidentiality & privacy (A)	Altruism (M)	Family & social dynamics (M)	Autonomy (M)
Abdul Rahim HF, Ismail SI, Hassan A, Fadl T, Khaled SM, Shockley B, Nasrallah C, Qutteina Y, Elmaghraby E, Yasin H, Darwish D, Fakhro KA, Badji R, Al-Muftah W, Afifi N, Althani A. Willingness to participate in genome testing: a survey of public attitudes from Qatar. J Hum Genet. 2020 Dec;65(12):1067-1073. doi: 10.1038/s10038-020-0806-y. Epub 2020 Jul 28. PMID: 32724056; PMCID: PMC7605429.	1	1										1	1				1							1																							1
Akinyemi RO, Sarfo FS, Akinyemi J, Singh A, Onoja Akpa M, Akpalu A, Owolabi L, Adeoye AM, Obiako R, Wahab K, Sanya E, Komolafe M, Ogbole G, Fawale M, Adebayo P, Osaigbovo G, Sunmonu T, Olowoyo P, Chukwuonye I, Obiabo Y, Adeniji O, Fakunle G, Melikam E, Saulson R, Yaria J, Uwanruochi K, Ibinaiye P, Amusa GA, Yahaya IS, Dambatta AH, Faniyan M, Olowoniyi P, Bock-Oruma A, Joseph OC, Oguntade A, Kolo …		1				1
Almomani BA, Al-Keilani MS, Al-Sawalha NA. Knowledge and views about genetics: a public-based cross-sectional study. Eur J Hum Genet. 2020 Apr;28(4):417-423. doi: 10.1038/s41431-019-0532-0. Epub 2019 Oct 28. PMID: 31659251; PMCID: PMC7080802.		1	1	1						1	1																								1					1	1				1	1
Amorim M, Silva S, Machado H, Teles EL, Baptista MJ, Maia T, Nwebonyi N, de Freitas C. Benefits and Risks of Sharing Genomic Data for Research: Comparing the Views of Rare Disease Patients, Informal Carers and Healthcare Professionals. Int J Environ Res Public Health. 2022 Jul 19;19(14):8788. doi: 10.3390/ijerph19148788. PMID: 35886636; PMCID: PMC9319916.						1																																							1	1
Amr A, Hinderer M, Griebel L, Deuber D, Egger C, Sedaghat-Hamedani F, Kayvanpour E, Huhn D, Haas J, Frese K, Schweig M, Marnau N, Krämer A, Durand C, Battke F, Prokosch HU, Backes M, Keller A, Schröder D, Katus HA, Frey N, Meder B. Controlling my genome with my smartphone: first clinical experiences of the PROMISE system. Clin Res Cardiol. 2022 Jun;111(6):638-650. doi: 10.1007/s00392-021-01942-8.…								1																																						1
Anderson JA, Meyn MS, Shuman C, Zlotnik Shaul R, Mantella LE, Szego MJ, Bowdin S, Monfared N, Hayeems RZ. Parents perspectives on whole genome sequencing for their children: qualified enthusiasm? J Med Ethics. 2017 Aug;43(8):535-539. doi: 10.1136/medethics-2016-103564. Epub 2016 Nov 25. PMID: 27888232.						1	1					1	1							1				1			1				1	1		1	1		1	1		1					1		1
Asadollahi, H., Vakili, M., & Asadollahi, R. (2020). Applying Rogers’ framework to evaluate public awareness and knowledge of medical genetics in a developing country. Journal of community genetics, 11(3), 367–375. https://doi.org/10.1007/s12687-020-00455-7	1	1	1
Bartley N, Best M, Jacobs C, et al. Cancer patients' views and understanding of genome sequencing: a qualitative study. J Med Genet. 2020;57(10):671-676. doi:10.1136/jmedgenet-2019-106410.		1	1	1	1	1	1	1				1	1	1	1			1	1	1		1				1	1				1						1			1				1	1		1	1
Bearth A, Siegrist M. Psychological factors that determine people's willingness-to-share genetic data for research. Clin Genet. 2020 Mar;97(3):483-491. doi: 10.1111/cge.13686. Epub 2019 Dec 19. PMID: 31833061.		1	1	1
Bijlsma RM, Wessels H, Wouters RHP, May AM, Ausems MGEM, Voest EE, Bredenoord AL. Cancer patients' intentions towards receiving unsolicited genetic information obtained using next-generation sequencing. Fam Cancer. 2018 Apr;17(2):309-316. doi: 10.1007/s10689-017-0033-7. PMID: 28852913; PMCID: PMC5893692.						1	1		1			1	1		1					1				1		1	1			1													1		1	1		1
Bijlsma RM, Wouters RHP, Wessels H, May AM, Ausems MGEM, Voest EE, Bredenoord AL. Managing unsolicited findings in genomics: A qualitative interview study with cancer patients. Psychooncology. 2018 Apr;27(4):1327-1333. doi: 10.1002/pon.4676. Epub 2018 Mar 24. PMID: 29471587.		1	1	1	1								1		1									1						1	1																1
Bowman FL, Molster CM, Lister KJ, Bauskis AT, Garton-Smith J, Vickery AW, Watts GF, Martin AC. Identifying Perceptions and Preferences of the General Public Concerning Universal Screening of Children for Familial Hypercholesterolaemia. Public Health Genomics. 2019;22(1-2):25-35. doi: 10.1159/000501463. Epub 2019 Jul 22. PMID: 31330524; PMCID: PMC6878743.						1	1		1		1							1									1								1					1	1		1		1
Burns C, Yeates L, Spinks C, Semsarian C, Ingles J. Attitudes, knowledge and consequences of uncertain genetic findings in hypertrophic cardiomyopathy. Eur J Hum Genet. 2017 Jun;25(7):809-815. doi: 10.1038/ejhg.2017.66. Epub 2017 May 3. PMID: 28594412; PMCID: PMC5520078.		1	1		1	1																						1												1
Buseh AG, Stevens PE, Millon-Underwood S, Kelber ST, Townsend L. Embracing an "African Ethos" to facilitate African immigrants participation in medical genetics and genomics research. Nurs Outlook. 2017 Jan-Feb;65(1):9-17. doi: 10.1016/j.outlook.2016.08.001. Epub 2016 Aug 31. PMID: 27687163.			1	1	1																																										1
Chapman R, Likhanov M, Selita F, Zakharov I, Smith-Woolley E, Kovas Y. New literacy challenge for the twenty-first century: genetic knowledge is poor even among well educated. J Community Genet. 2019 Jan;10(1):73-84. doi: 10.1007/s12687-018-0363-7. Epub 2018 Mar 28. PMID: 29589204; PMCID: PMC6325037.		1
Chavez-Yenter D, Vagher J, Clayton MF, Rindler M, Shukovich M, Kaphingst KA. "Being proactive, not reactive": exploring perceptions of genetic testing among White, Latinx, and Pacific Islander Populations. J Community Genet. 2021 Oct;12(4):617-630. doi: 10.1007/s12687-021-00542-3. Epub 2021 Aug 20. PMID: 34415555; PMCID: PMC8554939.		1	1				1												1	1							1								1
Chin JJ, Tham HW. Knowledge, Awareness, and Perception of Genetic Testing for Hereditary Disorders Among Malaysians in Klang Valley. Front Genet. 2020 Dec 3;11:512582. doi: 10.3389/fgene.2020.512582. PMID: 33343613; PMCID: PMC7744680.		1	1	1
Chokoshvili D, Belmans C, Poncelet R, Sanders S, Vaes D, Vears D, Janssens S, Huys I, Borry P. Public Views on Genetics and Genetic Testing: A Survey of the General Public in Belgium. Genet Test Mol Biomarkers. 2017 Mar;21(3):195-201. doi: 10.1089/gtmb.2016.0418. PMID: 28306397; PMCID: PMC5488261.						1																				1	1								1	1								1	1	1
Cléophat JE, Dorval M, El Haffaf Z, Chiquette J, Collins S, Malo B, Fradet V, Joly Y, Nabi H. Whether, when, how, and how much? General public's and cancer patients' views about the disclosure of genomic secondary findings. BMC Med Genomics. 2021 Jun 26;14(1):167. doi: 10.1186/s12920-021-01016-8. PMID: 34174888; PMCID: PMC8236159.												1	1	1										1													1	1										1
Dar-Nimrod I, MacNevin G, Godwin A, Lynch K, Magory Cohen T, Ganesan A, Morandini J. Genetic Knowledge within a National Australian Sample: Comparisons with Other Diverse Populations. Public Health Genomics. 2018;21(3-4):133-143. doi: 10.1159/000496381. Epub 2019 Feb 26. PMID: 30808825.		1
Daud ANA, Bergsma EL, Bergman JEH, De Walle HEK, Kerstjens-Frederikse WS, Bijker BJ, Hak E, Wilffert B. Knowledge and attitude regarding pharmacogenetics among formerly pregnant women in the Netherlands and their interest in pharmacogenetic research. BMC Pregnancy Childbirth. 2017 Apr 14;17(1):120. doi: 10.1186/s12884-017-1290-z. PMID: 28410576; PMCID: PMC5391584.	1	1	1
Davies HL. Public Perception of Genetics in Healthcare (Doctoral dissertation, University of Bristol).	1	1	1	1	1							1	1											1							1		1				1	1									1
Dheensa S, Lucassen A, Fenwick A. Fostering trust in healthcare: Participants' experiences, views, and concerns about the 100,000 genomes project. Eur J Med Genet. 2019 May;62(5):335-341. doi: 10.1016/j.ejmg.2018.11.024. Epub 2018 Nov 29. PMID: 30503854.												1		1	1																1																1
East KM, Cochran M, Kelley WV, Greve V, Emmerson K, Raines G, Cochran JN, Hott AM, Bick D. Understanding the present and preparing for the future: Exploring the needs of diagnostic and elective genomic medicine patients. J Genet Couns. 2019 Apr;28(2):438-448. doi: 10.1002/jgc4.1114. PMID: 30964585.												1	1																	1	1
Etchegary H, Pullman D, Simmonds C, Rabie Z, Rahman P. Identifying Aspects of Public Attitudes Toward Whole Genome Sequencing to Inform the Integration of Genomics into Care. Public Health Genomics. 2021;24(5-6):229-240. doi: 10.1159/000515952. Epub 2021 May 26. PMID: 34038902.																				1						1															1	1			1	1
Etchegary H, Pullman D, Simmonds C, Rahman P. Public interest in unexpected genomic findings: a survey study identifying aspects of sequencing attitudes that influence preferences. J Community Genet. 2022 Apr;13(2):235-245. doi: 10.1007/s12687-022-00577-0. Epub 2022 Jan 21. PMID: 35061238; PMCID: PMC8941068.	1																			1						1																1			1	1
Etchegary H, Winsor M, Power A, Simmonds C. Public engagement with genomic medicine: a summary of town hall discussions. J Community Genet. 2021 Jan;12(1):27-35. doi: 10.1007/s12687-020-00485-1. Epub 2020 Aug 31. PMID: 32865775; PMCID: PMC7846649.						1					1									1								1														1
Eum H, Lee M, Yoon J, Cho J, Lee ES, Choi KS, Lee S, Jung SY, Lim MC, Kong SY, Chang YJ. Differences in attitudes toward genetic testing among the public, patients, and health-care professionals in Korea. Eur J Hum Genet. 2018 Oct;26(10):1432-1440. doi: 10.1038/s41431-018-0191-6. Epub 2018 Jun 18. PMID: 29915183; PMCID: PMC6138694.	1					1	1	1			1																1								1						1				1
Frost CJ, Andrulis IL, Buys SS, Hopper JL, John EM, Terry MB, Bradbury A, Chung WK, Colbath K, Quintana N, Gamarra E, Egleston B, Galpern N, Bealin L, Glendon G, Miller LP, Daly MB. Assessing patient readiness for personalized genomic medicine. J Community Genet. 2019 Jan;10(1):109-120. doi: 10.1007/s12687-018-0365-5. Epub 2018 May 26. PMID: 29804257; PMCID: PMC6325047.	1					1	1				1								1	1	1						1	1	1																1	1
Gornick MC, Scherer AM, Sutton EJ, Ryan KA, Exe NL, Li M, Uhlmann WR, Kim SY, Roberts JS, De Vries RG. Effect of Public Deliberation on Attitudes toward Return of Secondary Results in Genomic Sequencing. J Genet Couns. 2017 Feb;26(1):122-132. doi: 10.1007/s10897-016-9987-0. Epub 2016 Jun 16. PMID: 27307100; PMCID: PMC5161735.		1	1
Halverson CM, Clift KE, McCormick JB. Was it worth it? Patients' perspectives on the perceived value of genomic-based individualized medicine. J Community Genet. 2016 Apr;7(2):145-52. doi: 10.1007/s12687-016-0260-x. Epub 2016 Feb 9. PMID: 26860291; PMCID: PMC4796045.								1										1	1								1							1						1	1
Harding B, Egan R, Kannu P, MacKenzie JJ. Parents' Understanding of Genetics and Heritability. J Genet Couns. 2017;26(3):541-547. doi:10.1007/s10897-016-0021-3		1
Skinner HG. Personal Utility: Examining the Effects of Genomic Risk Knowledge on Motivation toward Diet and Physical Activity Behavior Changes (Doctoral dissertation, The University of North Carolina at Chapel Hill).	1	1			1	1	1	1					1	1			1		1	1			1	1				1												1						1	1
Hassan L, Dalton A, Hammond C, Tully MP. A deliberative study of public attitudes towards sharing genomic data within NHS genomic medicine services in England. Public Underst Sci. 2020 Oct;29(7):702-717. doi: 10.1177/0963662520942132. Epub 2020 Jul 15. PMID: 32664786; PMCID: PMC7539600.		1		1	1	1				1																														1		1		1		1
Hishiyama Y, Minari J, Suganuma N. The survey of public perception and general knowledge of genomic research and medicine in Japan conducted by the Japan Agency for Medical Research and Development. J Hum Genet. 2019 May;64(5):397-407. doi: 10.1038/s10038-019-0587-3. Epub 2019 Mar 6. PMID: 30842598.
Holzer K, Culhane-Pera KA, Straka RJ, Wen YF, Lo M, Lee K, Xiong T, Peng K, Bishop J, Thyagarajan B, Zierhut HA. Hmong participants' reactions to return of individual and community pharmacogenetic research results: "A positive light for our community". J Community Genet. 2021 Jan;12(1):53-65. doi: 10.1007/s12687-020-00475-3. Epub 2020 Aug 6. PMID: 32761465; PMCID: PMC7846627.						1		1												1							1	1													1				1	1
Howard Sharp KM, Jurbergs N, Ouma A, Harrison L, Gerhardt E, Taylor L, Hamilton K, McGee RB, Nuccio R, Quinn E, Hines-Dowell S, Kesserwan C, Sunkara A, Gattuso JS, Pritchard M, Mandrell B, Relling MV, Haidar CE, Kang G, Johnson LM, Nichols KE. Factors Associated with Declining to Participate in a Paediatric Oncology Next Generation Sequencing Study. JCO Precis Oncol. 2020;4:202-211. doi: 10.1200/…																								1
Hylind R, Smith M, Rasmussen-Torvik L, Aufox S. Great expectations: patient perspectives and anticipated utility of non-diagnostic genomic-sequencing results. J Community Genet. 2018 Jan;9(1):19-26. doi: 10.1007/s12687-017-0314-8. Epub 2017 Jun 27. PMID: 28656483; PMCID: PMC5752650.						1						1		1				1	1			1				1	1		1	1	1		1	1			1			1	1		1				1	1
Johnson A, Broughton S, Aponte-Soto L, Watson K, Pinto CDG, Empey P, Reis S, Winn R, Massart M. Participatory Genomic Testing Can Effectively Disseminate Cardiovascular Pharmacogenomics Concepts within Federally Qualified Health Centers: A Feasibility Study. Ethn Dis. 2020 Apr 2;30(Suppl 1):167-176. doi: 10.18865/ed.30.S1.167. PMID: 32269458; PMCID: PMC7138441.		1
Jones KH, Daniels H, Squires E, Ford DV. Public Views on Models for Accessing Genomic and Health Data for Research: Mixed Methods Study. J Med Internet Res. 2019 Aug 21;21(8):e14384. doi: 10.2196/14384. PMID: 31436163; PMCID: PMC6727690.																																										1		1	1	1
Joseph G, Chen F, Harris-Wai J, Puck JM, Young C, Koenig BA. Parental Views on Expanded Newborn Screening Using Whole-Genome Sequencing. Paediatrics. 2016 Jan;137 Suppl 1(Suppl 1):S36-46. doi: 10.1542/peds.2015-3731H. PMID: 26729702; PMCID: PMC4939888.							1	1											1	1						1			1					1								1				1
Kaphingst KA, Blanchard M, Milam L, Pokharel M, Elrick A, Goodman MS. Relationships Between Health Literacy and Genomics-Related Knowledge, Self-Efficacy, Perceived Importance, and Communication in a Medically Underserved Population. J Health Commun. 2016;21 Suppl 1(Suppl 1):58-68. doi: 10.1080/10810730.2016.1144661. PMID: 27043759; PMCID: PMC5546792.		1
Khdair SI, Al-Qerem W, Jarrar W. Knowledge and attitudes regarding genetic testing among Jordanians: An approach towards genomic medicine. Saudi J Biol Sci. 2021 Jul;28(7):3989-3999. doi: 10.1016/j.sjbs.2021.04.004. Epub 2021 Apr 20. PMID: 34220256; PMCID: PMC8241592.		1				1														1						1															1		1		1
Kichko K, Marschall P, Flessa S. Personalized Medicine in the U.S. and Germany: Awareness, Acceptance, Use and Preconditions for the Wide Implementation into the Medical Standard. J Pers Med. 2016 May 2;6(2):15. doi: 10.3390/jpm6020015. PMID: 27144585; PMCID: PMC4932462.	1					1			1																																					1
Kononova S, Vinokurova D, Barashkov NA, Semenova A, Sofronova S, Oksana S, Tatiana D, Struchkov V, Burtseva T, Romanova A, Fedorova S. The attitude of young people in the city of Yakutsk to DNA-testing. Int J Circumpolar Health. 2021 Dec;80(1):1973697. doi: 10.1080/22423982.2021.1973697. PMID: 34544327; PMCID: PMC8462860.	1					1	1					1	1				1			1	1			1					1	1	1							1								1
Kvaratskhelia E, Chokoshvili D, Kvintradze M, Surmava S, Dzagoevi K, Borry P, Abzianidze E. Public attitudes towards the genetic testing in Georgia. J Community Genet. 2021 Jul;12(3):407-414. doi: 10.1007/s12687-021-00522-7. Epub 2021 Mar 30. PMID: 33783754; PMCID: PMC8241973.						1																				1	1								1	1								1	1	1
Lee IH, Kang HY, Suh HS, Lee S, Oh ES, Jeong H. Awareness and attitude of the public toward personalized medicine in Korea. PLoS One. 2018 Feb 16;13(2):e0192856. doi: 10.1371/journal.pone.0192856. Erratum in: PLoS One. 2018 Apr 9;13(4):e0195847. PMID: 29451916; PMCID: PMC5815591.	1											1		1			1																1
Lee YM, McKillip RP, Borden BA, Klammer CE, Ratain MJ, O'Donnell PH. Assessment of patient perceptions of genomic testing to inform pharmacogenomic implementation. Pharmacogenet Genomics. 2017 May;27(5):179-189. doi: 10.1097/FPC.0000000000000275. PMID: 28267054; PMCID: PMC5478379.		1	1	1	1	1		1			1																		1											1		1			1		1		1
Lewis C, Hammond J, Hill M, Searle B, Hunter A, Patch C, Chitty LS, Sanderson SC. Young people's understanding, attitudes and involvement in decision-making about genome sequencing for rare diseases: A qualitative study with participants in the UK 100, 000 Genomes Project. Eur J Med Genet. 2020 Nov;63(11):104043. doi: 10.1016/j.ejmg.2020.104043. Epub 2020 Aug 22. PMID: 32835846.	1	1	1	1	1	1						1	1	1				1		1		1	1								1						1			1					1	1	1
Lewis C, Sanderson S, Hill M, Patch C, Searle B, Hunter A, Chitty LS. Parents' motivations, concerns and understanding of genome sequencing: a qualitative interview study. Eur J Hum Genet. 2020 Jul;28(7):874-884. doi: 10.1038/s41431-020-0575-2. Epub 2020 Jan 30. PMID: 32001839; PMCID: PMC7316711.		1	1	1	1	1	1					1	1						1	1			1			1				1	1				1			1		1	1				1	1	1
Lewis KL, Heidlebaugh AR, Epps S, Han PKJ, Fishler KP, Klein WMP, Miller IM, Ng D, Hepler C, Biesecker BB, Biesecker LG. Knowledge, motivations, expectations, and traits of an African, African-American, and Afro-Caribbean sequencing cohort and comparisons to the original ClinSeq® cohort. Genet Med. 2019 Jun;21(6):1355-1362. doi: 10.1038/s41436-018-0341-9. Epub 2018 Nov 1. PMID: 30382154; PMCID: P…		1										1																			1																1
Liko I, Lai E, Griffin RJ, Aquilante CL, Lee YM. Patients' Perspectives on Psychiatric Pharmacogenetic Testing. Pharmacopsychiatry. 2020 Nov;53(6):256-261. doi: 10.1055/a-1183-5029. Epub 2020 Jun 24. PMID: 32583391.		1	1
Little ID, Koehly LM, Gunter C. Understanding changes in genetic literacy over time and in genetic research participants. Am J Hum Genet. 2022 Dec 1;109(12):2141-2151. doi: 10.1016/j.ajhg.2022.11.005. Epub 2022 Nov 22. PMID: 36417915; PMCID: PMC9748356.	1	1	1
Love-Nichols J, Uhlmann WR, Arscott P, Willer C, Hornsby W, Roberts JS. A survey of aortic disease biorepository participants' preferences for return of research genetic results. J Genet Couns. 2021 Jun;30(3):645-655. doi: 10.1002/jgc4.1341. Epub 2020 Dec 14. PMID: 33319384; PMCID: PMC8192438.		1
Mackley MP, Blair E, Parker M, Taylor JC, Watkins H, Ormondroyd E. Views of rare disease participants in a UK whole-genome sequencing study towards secondary findings: a qualitative study. Eur J Hum Genet. 2018 May;26(5):652-659. doi: 10.1038/s41431-018-0106-6. Epub 2018 Feb 13. PMID: 29440777; PMCID: PMC5945590.		1	1		1							1	1									1								1	1		1				1	1										1
Mählmann L, Röcke C, Brand A, Hafen E, Vayena E. Attitudes towards personal genomics among older Swiss adults: An exploratory study. Appl Transl Genom. 2016 Feb 1;8:9-15. doi: 10.1016/j.atg.2016.01.009. PMID: 27047754; PMCID: PMC4796807.						1		1				1					1							1				1		1			1														1
Mählmann L, Schee Gen Halfmann S, von Wyl A, Brand A. Attitudes towards Personal Genomics and Sharing of Genetic Data among Older Swiss Adults: A Qualitative Study. Public Health Genomics. 2017;20(5):293-306. doi: 10.1159/000486588. Epub 2018 Feb 7. Erratum in: Public Health Genomics. 2017;20(5):306. PMID: 29414817.																																								1		1		1	1	1
Mayeur C, Saelaert M, Van Hoof W. The Belgian DNA Debate: An Online Deliberative Platform on the Ethical, Legal, and Social Issues of Genomics. Public Health Genomics. 2021;24(3-4):149-159. doi: 10.1159/000515356. Epub 2021 May 5. PMID: 33951658.							1												1	1	1														1					1	1				1	1
Mayeur C, van Hoof W. Citizens' conceptions of the genome: Related values and practical implications in a citizen forum on the use of genomic information. Health Expect. 2021 Apr;24(2):468-477. doi: 10.1111/hex.13187. Epub 2021 Jan 16. PMID: 33453142; PMCID: PMC8077069.		1	1	1	1	1	1													1															1					1		1	1	1	1	1
McCall MK, Ibikunle S, Murphy Y, Hunter K, Rosenzweig MQ. Knowledge and Attitudes About Genetic Testing Among Black and White Women with Breast Cancer. J Racial Ethn Health Disparities. 2021 Oct;8(5):1208-1216. doi: 10.1007/s40615-020-00878-5. Epub 2020 Oct 6. PMID: 33025420; PMCID: PMC8117729.		1				1	1					1																												1							1
Mercado G, Newson AJ, Espinoza D, The Managing Your Risk Study Group, Cust AE, Smit AK. Motivations and Barriers to Participation in a Randomized Trial on Melanoma Genomic Risk: A Mixed-Methods Analysis. J Pers Med. 2022 Oct 12;12(10):1704. doi: 10.3390/jpm12101704. PMID: 36294843; PMCID: PMC9605418.													1				1														1		1														1
Middleton A, Milne R, Almarri MA, Anwer S, Atutornu J, Baranova EE, Bevan P, Cerezo M, Cong Y, Critchley C, Fernow J, Goodhand P, Hasan Q, Hibino A, Houeland G, Howard HC, Hussain SZ, Malmgren CI, Izhevskaya VL, Jędrzejak A, Jinhong C, Kimura M, Kleiderman E, Leach B, Liu K, Mascalzoni D, Mendes Á, Minari J, Wang N, Nicol D, Niemiec E, Patch C, Pollard J, Prainsack B, Rivière M, Robarts L, Robert…	1
Middleton A, Morley KI, Bragin E, Firth HV, Hurles ME, Wright CF, Parker M; DDD study. Attitudes of nearly 7000 health professionals, genomic researchers and publics toward the return of incidental results from sequencing research. Eur J Hum Genet. 2016 Jan;24(1):21-9. doi: 10.1038/ejhg.2015.58. Epub 2015 Apr 29. PMID: 25920556; PMCID: PMC4795240.																										1	1
Mighton C, Carlsson L, Clausen M, Casalino S, Shickh S, McCuaig L, Joshi E, Panchal S, Semotiuk K, Ott K, Elser C, Eisen A, Kim RH, Lerner-Ellis J, Carroll JC, Glogowski E, Schrader K, Bombard Y; Incidental Genomics Study Team. Quality of life drives patients' preferences for secondary findings from genomic sequencing. Eur J Hum Genet. 2020 Sep;28(9):1178-1186. doi: 10.1038/s41431-020-0640-x. Epu…						1	1						1						1	1			1	1		1				1	1			1	1		1	1			1		1
Muflih SM. Measuring knowledge and attitudes regarding the use of pharmacogenetic testing among patients and prescribers: diffusion of innovation theory. Nova Southeastern University; 2017.	1	1	1			1		1			1																																		1	1
Naidoo L, Reddy P. Stakeholder knowledge and attitudes toward the use of predictive genetic testing in South Africa. J Community Genet. 2022 Dec;13(6):567-577. doi: 10.1007/s12687-022-00606-y. Epub 2022 Sep 9. PMID: 36085342; PMCID: PMC9462643.		1	1	1		1														1																				1					1
Napier CE, Davies G, Butow PN, Schlub TE, Best MC, Bartley N, Juraskova I, Meiser B, Tucker KM, Biesecker BB, Thomas DM, Ballinger ML; Members of the PiGeOn Project. Cancer patient knowledge about and behavioral intentions after germline genome sequencing. Patient Educ Couns. 2022 Mar;105(3):707-718. doi: 10.1016/j.pec.2021.07.004. Epub 2021 Jul 7. PMID: 34247865.		1	1	1
Nicholls SG, Etchegary H, Carroll JC, Castle D, Lemyre L, Potter BK, Craigie S, Wilson BJ; CIHR Emerging Team in Genomics and Screening. Attitudes to incorporating genomic risk assessments into population screening programs: the importance of purpose, context and deliberation. BMC Med Genomics. 2016 May 23;9(1):25. doi: 10.1186/s12920-016-0186-5. PMID: 27215612; PMCID: PMC4878078.						1														1							1							1											1	1
Ogunrin O, Woolfall K, Gabbay M, Frith L. Relative solidarity: Conceptualising communal participation in genomic research among potential research participants in a developing Sub-Saharan African setting. PLoS One. 2018 Apr 5;13(4):e0195171. doi: 10.1371/journal.pone.0195171. Erratum in: PLoS One. 2018 Jun 19;13(6):e0199514. PMID: 29621313; PMCID: PMC5886479.			1	1	1							1	1	1	1																1																1	1
Okita T, Ohashi N, Kabata D, Shintani A, Kato K. Public attitudes in Japan toward participation in whole genome sequencing studies. Hum Genomics. 2018 Apr 13;12(1):21. doi: 10.1186/s40246-018-0153-7. PMID: 29653595; PMCID: PMC5899336.						1																					1
Olwi D, Merdad L, Ramadan E. Knowledge of Genetics and Attitudes toward Genetic Testing among College Students in Saudi Arabia. Public Health Genomics. 2016;19(5):260-8. doi: 10.1159/000446511. Epub 2016 Aug 20. PMID: 27544410.	1	1				1																													1	1									1
Ong R, Howting D, Rea A, Christian H, Charman P, Molster C, Ravenscroft G, Laing NG. Measuring the impact of genetic knowledge on intentions and attitudes of the community towards expanded preconception carrier screening. J Med Genet. 2018 Nov;55(11):744-752. doi: 10.1136/jmedgenet-2018-105362. Epub 2018 Aug 1. PMID: 30068663.	1	1																																									1		1	1
Raghuram Pillai P, Prows CA, Martin LJ, Myers MF. Decisional conflict among adolescents and parents making decisions about genomic sequencing results. Clin Genet. 2020 Feb;97(2):312-320. doi: 10.1111/cge.13658. Epub 2019 Dec 2. PMID: 31654527; PMCID: PMC8177079.												1																			1																1
Rego S, Dagan-Rosenfeld O, Bivona SA, Snyder MP, Ormond KE. Much ado about nothing: A qualitative study of the experiences of an average-risk population receiving results of exome sequencing. J Genet Couns. 2019 Apr;28(2):428-437. doi: 10.1002/jgc4.1096. Epub 2019 Mar 5. PMID: 30835913; PMCID: PMC6456364.												1	1																	1	1																1	1
Ridgeway JL, Albertie M, Pantoja E, Prescott D, Zhu X, Breitkopf CR. Understanding diverse perspectives on genetic research through focus group talk. International Journal of Qualitative Methods. 2019 Dec 24;18:1609406919892476.		1	1	1	1
Riggs ER, Azzariti DR, Niehaus A, Goehringer SR, Ramos EM, Rodriguez LL, Knoppers B, Rehm HL, Martin CL; Clinical Genome Resource Education Working Group. Development of a consent resource for genomic data sharing in the clinical setting. Genet Med. 2019 Jan;21(1):81-88. doi: 10.1038/s41436-018-0017-5. Epub 2018 Jun 13. PMID: 29899502; PMCID: PMC6292744.		1	1	1								1																																			1
Rogith D, Yusuf RA, Hovick SR, Fellman BM, Peterson SK, Burton-Chase AM, Li Y, Bernstam EV, Meric-Bernstam F. Patient knowledge and information-seeking about personalized cancer therapy. Int J Med Inform. 2016 Apr;88:52-7. doi: 10.1016/j.ijmedinf.2016.01.005. Epub 2016 Jan 18. PMID: 26878762; PMCID: PMC4789765.		1	1	1
Sanderson SC, Linderman MD, Suckiel SA, Diaz GA, Zinberg RE, Ferryman K, Wasserstein M, Kasarskis A, Schadt EE. Motivations, concerns and preferences of personal genome sequencing research participants: Baseline findings from the HealthSeq project. Eur J Hum Genet. 2016 Jan;24(1):14-20. doi: 10.1038/ejhg.2015.118. Epub 2015 Jun 3. Erratum in: Eur J Hum Genet. 2016 Jan;24(1):153. PMID: 26036856; P…												1	1		1									1						1	1		1				1	1	1								1
Saya S, McIntosh JG, Winship IM, Milton S, Clendenning M, Kyriakides M, Oberoi J, Buchanan DD, Jenkins MA, Emery JD. Informed choice and attitudes regarding a genomic test to predict risk of colorectal cancer in general practice. Patient Educ Couns. 2022 Apr;105(4):987-995. doi: 10.1016/j.pec.2021.08.008. Epub 2021 Aug 8. PMID: 34400040.		1				1	1					1	1					1		1		1		1		1	1		1	1	1		1							1					1	1	1
Saylor KW, Ekunwe L, Antoine-LaVigne D, Sellers DE, McGraw S, Levy D, Splansky GL, Joffe S. Attitudes Toward Genetics and Genetic Testing Among Participants in the Jackson and Framingham Heart Studies. J Empir Res Hum Res Ethics. 2019 Jul;14(3):262-273. doi: 10.1177/1556264619844851. Epub 2019 May 8. PMID: 31068049; PMCID: PMC6565476.		1	1
Schmidlen TJ, Scheinfeldt L, Zhaoyang R, Kasper R, Sweet K, Gordon ES, Keller M, Stack C, Gharani N, Daly MB, Jarvis J, Christman MF. Genetic Knowledge Among Participants in the Coriell Personalized Medicine Collaborative. J Genet Couns. 2016 Apr;25(2):385-94. doi: 10.1007/s10897-015-9883-z. Epub 2015 Aug 27. PMID: 26306685; PMCID: PMC4769688.		1
Schneider JL, Goddard KA, Davis J, Wilfond B, Kauffman TL, Reiss JA, Gilmore M, Himes P, Lynch FL, Leo MC, McMullen C. "Is It Worth Knowing?" Focus Group Participants' Perceived Utility of Genomic Preconception Carrier Screening. J Genet Couns. 2016 Feb;25(1):135-45. doi: 10.1007/s10897-015-9851-7. Epub 2015 Jun 21. PMID: 26093606; PMCID: PMC4726717.							1	1					1	1			1	1	1	1		1	1	1				1	1	1		1	1	1		1	1	1	1					1
Smit AK, Reyes-Marcelino G, Keogh L, Cust AE, Newson AJ. 'There is a lot of good in knowing, but there is also a lot of downs': public views on ethical considerations in population genomic screening. J Med Ethics. 2020 May 20:medethics-2019-105934. doi: 10.1136/medethics-2019-105934. Epub ahead of print. PMID: 32434901.							1				1								1	1																1									1
Strong KA, May T, McCauley M, Pean Kirschner AL, Jeruzal J, Wilson SL, Zusevics KL, Knight C. Adult adoptees’ attitudes regarding the potential use of genetic information to fill the gap in their family health history. Adoption & fostering. 2017 Jul;41(2):159-69.												1							1	1			1	1			1	1			1	1														1
Tolusso LK, Collins K, Zhang X, Holle JR, Valencia CA, Myers MF. Pediatric Whole Exome Sequencing: an Assessment of Parents' Perceived and Actual Understanding. J Genet Couns. 2017 Aug;26(4):792-805. doi: 10.1007/s10897-016-0052-9. Epub 2016 Dec 16. PMID: 27987066.		1	1	1
Uebergang E, Best S, de Silva MG, Finlay K. Understanding genomic health information: how to meet the needs of the culturally and linguistically diverse community-a mixed methods study. J Community Genet. 2021 Oct;12(4):549-557. doi: 10.1007/s12687-021-00537-0. Epub 2021 Jun 29. PMID: 34185265; PMCID: PMC8554909.		1	1	1	1
Urban A, Schweda M. Clinical and personal utility of genomic high-throughput technologies: perspectives of medical professionals and affected persons. New Genetics and Society. 2018 Apr 3;37(2):153-73. DOI: 10.1080/14636778.2018.1469976						1			1									1		1						1	1	1						1	1					1
Urban A. "…This Has to Do With My Identity. And I Don't Want to Make it Totally Transparent." Identity Relevance in the Attitudes of Affected People and Laypersons to the Handling of High-Throughput Genomic Data. Front Sociol. 2020 Dec 1;5:532357. doi: 10.3389/fsoc.2020.532357. PMID: 33869478; PMCID: PMC8022580.		1	1	1	1
Viberg Johansson J, Segerdahl P, Ugander UH, Hansson MG, Langenskiöld S. Making sense of genetic risk: A qualitative focus-group study of healthy participants in genomic research. Patient Educ Couns. 2018 Mar;101(3):422-427. doi: 10.1016/j.pec.2017.09.009. Epub 2017 Sep 18. PMID: 28947362.		1	1		1
Wallingford CK, Cutler K, Istiko SN, Fowles LF, Lamb R, Bean J, Healy L, Hondow G, Pratt G, Vidgen ME, Waddell N, Evans E, Bunker D, McInerney-Leo AM. Queensland Consumers' Awareness and Understanding of Clinical Genetics Services. Front Genet. 2020 Oct 15;11:537743. doi: 10.3389/fgene.2020.537743. PMID: 33193608; PMCID: PMC7593610.	1					1	1	1											1									1						1	1									1	1	1
Waltz M, Cadigan RJ, Prince AER, Skinner D, Henderson GE. Age and perceived risks and benefits of preventive genomic screening. Genet Med. 2018 Sep;20(9):1038-1044. doi: 10.1038/gim.2017.206. Epub 2017 Dec 7. PMID: 29215654; PMCID: PMC5991986.						1	1					1	1					1		1		1									1									1					1		1
Wang Q, Pang C, Meng L, Wang G. Public perceived knowledge of, attitude toward, and use of genetic testing in urban China. J Genet Couns. 2021 Dec;30(6):1629-1639. doi: 10.1002/jgc4.1428. Epub 2021 May 4. PMID: 33942946.	1
Warren V, Critchley C, McWhirter R, Walshe J, Nicol D. Context matters in genomic data sharing: a qualitative investigation into responses from the Australian public. BMC Med Genomics. 2023 Apr 1;15(Suppl 3):275. doi: 10.1186/s12920-023-01452-8. PMID: 37005651; PMCID: PMC10068139.		1	1									1		1																			1														1
Waters EA, Ball L, Gehlert S. "I don't believe it." Acceptance and scepticism of genetic health information among African-American and White smokers. Soc Sci Med. 2017 Jul;184:153-160. doi: 10.1016/j.socscimed.2017.04.053. Epub 2017 May 3. PMID: 28527373; PMCID: PMC5535773.		1	1	1	1
Wöhlke S, Schaper M, Oliveri S, Cutica I, Spinella F, Pravettoni G, Steinberger D, Schicktanz S. German and Italian Users of Web-Accessed Genetic Data: Attitudes on Personal Utility and Personal Sharing Preferences. Results of a Comparative Survey (n=192). Front Genet. 2020 Mar 18;11:102. doi: 10.3389/fgene.2020.00102. PMID: 32265977; PMCID: PMC7099127.						1	1											1		1						1	1							1						1	1				1
Wöhlke S, Schaper M, Schicktanz S. How Uncertainty Influences Lay People's Attitudes and Risk Perceptions Concerning Predictive Genetic Testing and Risk Communication. Front Genet. 2019 Apr 26;10:380. doi: 10.3389/fgene.2019.00380. PMID: 31080458; PMCID: PMC6497735.							1													1								1	1													1	1
Yamamoto M, Sakurai K, Mori C, Hata A. Participant mothers' attitudes toward genetic analysis in a birth cohort study. J Hum Genet. 2021 Jul;66(7):671-679. doi: 10.1038/s10038-020-00894-7. Epub 2021 Jan 25. PMID: 33495570; PMCID: PMC8225506.																										1														1						1
Zarate OA, Brody JG, Brown P, Ramirez-Andreotta MD, Perovich L, Matz J. Balancing Benefits and Risks of Immortal Data: Participants' Views of Open Consent in the Personal Genome Project. Hastings Cent Rep. 2016 Jan-Feb;46(1):36-45. doi: 10.1002/hast.523. Epub 2015 Dec 17. PMID: 26678513; PMCID: PMC4871108.		1	1	1		1			1											1						1	1			1	1			1			1			1	1		1	1	1	1	1	1
Zhang Y, Huang S, Xiao H, Ding X. Parental genetic knowledge and attitudes toward childhood genetic testing for inherited eye diseases. Mol Genet Genomic Med. 2020 Sep;8(9):e1402. doi: 10.1002/mgg3.1402. Epub 2020 Jul 13. PMID: 32662217; PMCID: PMC7507097.		1	1			1					1															1									1						1		1		1
[truncated: 4 more columns]
